# Supplementary material for: Targeting of the CD80/86 proinflammatory axis as a therapeutic strategy to prevent severe COVID-19
Source: Sci Rep. 2021 Jun 1;11:11462. doi: 10.1038/s41598-021-90797-0 (PMC8169841; doi:10.1038/s41598-021-90797-0)
Supplement: Supplementary file 2 — Supplementary Information 2. [file 41598_2021_90797_MOESM2_ESM.xlsx]

## Sheet: Supplementary Table 2
Supplementary Table 2: Changes in BPs previously associated to COVID-19 pathology in abatacept and COVID-19 cohorts
GO Term	Biological process description	NES_ABT	pABT	CoreEnrichment_ABT	NES_earlyCOVID	p_earlyCOVID	NES_lateCOVID	p_lateCOVID
GO:0002224	toll-like receptor signaling pathway	-1.54497	0.00608375	FADD, TIRAP, PDPK1, MAPKAPK2, IRAK3, TAB2, ITGAM, ITGB2, APPL2, RTN4, CYBA, PJA2, LILRA2, BCL10, MYD88, TLR2, CNPY3, EPG5, RPS6KA3, GRAMD4, TRAF6, NFKBIA, CD300LF, IRF4, LYN, TNFAIP3, TNIP1, TLR4, PRKCE, IRAK1, IKBKG, WDFY1, CASP8, TLR8, UBE2D2, TLR5, MAPKAPK3, BTK, IRF1, LTF, ARRB2, MAP3K1, FLOT1	1.9568	1.79336e-05	1.67022	0.00196446
GO:0039528	cytoplasmic pattern recognition receptor signaling pathway in response to virus	0.906068	0.629337	GLTSCR2, DHX58, ZCCHC3, DDX60, BIRC3, IFIH1, TMEM173, C1QBP	-0.78077	0.825439	-0.850665	0.687771
GO:0060337	type I interferon signaling pathway	-1.18369	0.186351	FADD, PTPN6, MUL1, JAK1, HLA-C, IRF2, YTHDF3, HLA-B, HLA-A, LSM14A, RNASEL, MYD88, HLA-E, IFNAR2, PTPN1, TYK2, IRF4, IFITM2, ADAR, IRAK1, GBP2, STAT1, IRF1, IFNAR1, PSMB8, NLRC5	2.03017	2.01007e-05	1.55904	0.0129624
GO:0016197	endosomal transport	-1.81856	1.67696e-05	STX6, SNX27, STAM, DSCR3, RAB7A, VPS26B, EHD1, VCP, CLTC, EPS15, CHMP1A, CHMP2A, RAB14, RAB8A, VPS37B, SORT1, CHMP4B, VTI1A, LMTK2, ARHGAP1, RGP1, VPS4B, EVI5, WAS, RAB35, KIAA0196, LAMTOR1, TBC1D5, CLTCL1, CORO1C, RAB11FIP4, TMCC1, SNX1, SPAG9, STX10, FAM21C, EHD3, VPS39, TSG101, RAB10, CHMP2B, ZFYVE20, EPG5, TRAPPC10, TMEM50A, CHMP1B, TBC1D14, LRRK2, DENND5A, VPS37C, LYST, SQSTM1, VPS35, STX5, …	1.76813	3.46686e-05	1.77139	0.000111748
GO:0035747	natural killer cell chemotaxis	-0.846115	0.650074	PIK3CG	-1.61168	0.0352981	-1.41735	0.107632
GO:0042267	natural killer cell mediated cytotoxicity	-1.38505	0.0728449	KIR2DL4, PTPN6, LAMP1, AP1G1, RAB27A, CORO1A, IL18RAP, HLA-E, UNC13D, MICB, VAV1, LYST	1.18674	0.239897	0.996005	0.523759
GO:0002456	T cell mediated immunity	-1.65814	0.00455779	FOXP3, PRKCZ, FADD, IL18R1, SASH3, RAB27A, TNFRSF1B, WAS, HLA-C, SMAD7, FBXO38, HLA-B, HLA-A, IL1R1, IL18RAP, FAM49B, HLA-E, CTSC, SLC11A1, MICB, CD46, TRAF6	1.01045	0.492077	1.32637	0.0698571
GO:0002369	T cell cytokine production	-1.69815	0.00933848	FOXP3, PRKCZ, IL18R1, SASH3, TNFRSF1B, SMAD7, IL1R1, IL18RAP, SLC11A1, TRAF6, IL18, ARG1, KDELR1, CD55	-0.928646	0.628145	1.48312	0.0502904
GO:0019882	antigen processing and presentation	-2.11732	9.84861e-06	KIF2C, KIF11, PSMC1, CAPZB, SEC24D, CTSD, RAB7A, RACGAP1, CD68, CLTC, PSMC4, DCTN4, SNAP23, PSMD9, OSBPL1A, PSMD13, BCAP31, PSME3, AP1G1, TAPBP, RAB27A, NCF1, AP1M1, DNM2, PSME1, RAB32, WAS, RAB35, HLA-C, DCTN3, CENPE, CYBA, HLA-B, HLA-A, ACTR1A, DCTN2, SEC24C, CALR, NCF2, RAB10, SEC23A, KIF3C, LILRB2, HLA-E, MR1, CLTA, PSMB3, PSMB9, SLC11A1, PYCARD, ARF1, TRAF6, DCTN1, PSMB10, NCF4, RAB5B, CANX,…	2.61302	1.44452e-05	1.43837	0.0109683
GO:0002573	myeloid leukocyte differentiation	-1.86526	9.84861e-06	KLF10, FADD, JUN, LBR, HCLS1, CTNNB1, DHRS7B, PAFAH1B1, TNFRSF11A, PSEN1, MMP9, ATP6AP1, TRIB1, INPP5D, CDC42, TGFB1, NF1, UBASH3B, EVI2B, LRRK1, RASSF2, CBFA2T3, MYH9, FBN1, CEBPE, TCTA, OSCAR, NOTCH2, TLR2, SPI1, MAPK14, TRAF6, THOC5, KIT, TGFBR2, IREB2, ACIN1, IRF4, RARA, MIR223, RUNX1, MAFB, TCIRG1, LYN, FES, ESRRA, RBPJ, NRROS, TLR4, GAB2, PIK3CD, CSF1R, CASP8, TYROBP, TFE3, VEGFA, SNX10, ZF…	1.76284	0.000111185	1.30503	0.0498144
GO:0042116	macrophage activation	-1.57681	0.00928684	JUN, VSIG4, GRN, SYK, IL1RL1, ITGAM, ITGB2, PJA2, DYSF, TLR2, CTSC, SLC11A1, C5AR1, LRRK2, AZU1, TLR4, PRKCE, CST7, JMJD6, FPR2, TLR8, TYROBP, C1QA, CD93, BPI, FOXP1, SUCNR1, JAK2, THBS1, IFNGR1, NAMPT, APP, CEBPA, SBNO2, MMP8, TLR6, AGER	2.06207	3.72945e-05	1.60216	0.0109683
GO:0034341	response to interferon-gamma	-1.5091	0.00608375	CALCOCO2, ACTG1, ACTR2, VPS26B, GSN, DAPK1, VIM, CXCL16, JAK1, PRKCD, IFNGR2, GAPDH, SEC61A1, CAMK2G, WAS, HLA-C, IRF2, HLA-B, HLA-A, STXBP2, CD58, HLA-E, TLR2, DAPK3, SLC11A1, ZYX, SIRPA, IRF4, PIAS1, MEFV, CDC42EP4, TRIM21, TLR4, PTAFR, IFITM2, GBP2, TRIM8, STAT1, TRIM62, ACTR3, VAMP3, HCK, IRF1, ARG1, RAB43, STX4, SLC26A6, NLRC5, JAK2, STXBP3, IFNGR1, HLA-H, NR1H2, SOCS1, IL12RB1	1.93537	1.44452e-05	1.46703	0.0109683
GO:0071356	cellular response to tumor necrosis factor	-1.40535	0.00928684	GBA, PSMC1, SGMS1, ZFP36L2, SYK, TNFRSF11A, RFFL, PSMC4, PSMD9, ADAM17, MAPK3, PSMD13, ACTN4, PSME3, SPATA2, MAPK1, HSPA1A, TNFRSF1B, TNFSF14, PSME1, CARD8, MAP3K5, HDAC4, HSPA1B, CYBA, KLF2, ILK, CD58, PSMB3, PSMB9, PTK2B, MAPK14, ASAH1, PYCARD, NFKBIA, HIST1H2BJ, ARHGEF2, AKT1, TNFRSF12A, GPER1, LIMS1, NFKB1, PSMB10, PIAS4, TNFSF13, TNFAIP3, ZFAND6, RBCK1, PSMB2, IKBKG, CASP8, GBP2, LCN2, STAT1…	1.74605	3.46686e-05	1.3284	0.0264645
GO:0032612	interleukin-1 production	-1.52262	0.0124756	IL1R2, CARD8, LILRA2, NLRP12, NLRC4, MR1, SIRPA, PANX2, PYCARD, MEFV, ORM1, AZU1, LILRA5, TNFAIP3, TLR4, CASP8, TLR8, TYROBP, GHRL, CARD17, ORM2, ARRB2, FOXP1, SUCNR1, ABCA1, JAK2, AIM2, NLRP1, IFI16, APP, MNDA, F2RL1, NOD2, TLR6, AGER, SERPINB1, ACP5, GSDMD, CEACAM1, MIR766, TMEM106A, HK1	2.2114	1.79336e-05	1.51968	0.0150618
GO:0032635	interleukin-6 production	-2.07821	9.84861e-06	GBA, FOXP3, TIRAP, NLRX1, MAPKAPK2, IRAK3, AKIRIN2, SYK, NCKAP1L, PTPN6, CSK, INPP5D, IL6R, RABGEF1, CYBA, STAT3, LILRA2, KLF2, BCL10, IL18RAP, NLRP12, MYD88, LILRB2, TLR2, HGF, SIRPA, PYCARD, MBP, TRAF6, ARHGEF2, MAPK13, ASH1L, ORM1, TRPV4, LILRA5, TNFAIP3, TLR4, PTAFR, C5AR2, TLR8, IL18, TYROBP, GHRL, BPI, SYT11, ARRB2	1.95895	2.01007e-05	1.71061	0.00196446
GO:0032640	tumor necrosis factor production	-1.51666	0.00785404	FOXP3, FADD, TIRAP, SASH3, MAPKAPK2, IRAK3, SYK, PSEN1, PTPN6, C10orf54, FRMD8, CYBA, LILRA2, DICER1, TSPO, HLA-E, TLR2, PTPRJ, SIRPA, PYCARD, LRRK2, ARHGEF2, RARA, ORM1, AZU1, LILRA5, TNFAIP3, TLR4, PTAFR, C5AR2, TYROBP, GHRL, BPI, ORM2, LTF, SYT11, ARRB2, ZFP36, FOXP1, FCER1G, TNFRSF8, JAK2, THBS1, IFNGR1, MAVS	1.71716	0.000459611	1.51177	0.0109683
GO:0032637	interleukin-8 production	-1.6939	0.00551564	FADD, TIRAP, SYK, HSPA1A, HSPA1B, LILRA2, BCL10, CD58, MYD88, TLR2, PYCARD, RAB1A, PRKD2, TLR4, C5AR2, FCN1, TLR8, TLR5, BPI, KLF4, ELANE, MAVS, CD14, TMSB4X, F2RL1, NOD2, TLR6, SERPINE1, ANXA4	1.93375	0.000163332	1.29657	0.107366
GO:0098760	response to interleukin-7	-2.37722	9.84861e-06	HIST1H3J, HIST1H3B, HIST1H3G, HIST1H3C, HIST2H3C, HIST2H3A, HIST1H3F, P4HB, HIST1H3D, HIST2H3D, RAD23B, JAK1, IL2RG, CRKL, IRS2, STAT3	0.745499	0.852662	0.952623	0.576211
GO:0032613	interleukin-10 production	-1.25618	0.152489	FOXP3, PRKCZ, SASH3, SYK, PRKCD, C10orf54, TLR2, HGF, CD46, PYCARD, IRF4, LILRA5, TLR4, TYROBP	1.16177	0.262326	1.17396	0.232316
GO:0006956	complement activation	-3.51907	9.84861e-06	IGKV2D-28, IGKV2-28, IGHA1, IGLV3-25, IGHG2, IGLV3-1, IGLC2, IGLV1-40, IGHV3-23, IGKV2D-30, IGKV1-5, IGHV4-59, IGLC3, IGHV3-11, IGHG4, IGLV2-11, IGKV1-16, IGHA2, IGKV1D-39, IGHV3-53, IGHG1, IGKV1-39, IGKV1-12, IGLV2-8, IGKV4-1, IGKV2-30, IGLV3-21, IGLV3-19, IGHV5-51, IGHV3-74, IGKV3D-20, IGLV2-14, IGHV3-30, IGLV6-57, IGKV1-17, IGHV3-33, IGKV3-15, IGLV1-44, IGHV3-7, IGHV6-1, IGKV3-20, IGLV1-47, IG…	3.08769	1.44452e-05	1.52588	0.0264645
GO:0019724	B cell mediated immunity	-3.34488	9.84861e-06	IGKV2D-28, IGKV2-28, IGHA1, IGLV3-25, IGHG2, IGLV3-1, IGLC2, IGLV1-40, IGHV3-23, IGKV2D-30, IGKV1-5, IGHV4-59, IGLC3, IGHV3-11, IGHG4, IGLV2-11, IGKV1-16, IGHA2, IGKV1D-39, IGHV3-53, IGHG1, IGKV1-39, IGKV1-12, IGLV2-8, IGKV4-1, IGKV2-30, IGLV3-21, IGLV3-19, IGHV5-51, IGHV3-74, IGKV3D-20, IGLV2-14, IGHV3-30, IGLV6-57, IGKV1-17, IGHV3-33, IGKV3-15, IGLV1-44, IGHV3-7, IGHV6-1, IGKV3-20, IGLV1-47, IG…	2.7068	1.44452e-05	-0.90524	0.687771
GO:0030193	regulation of blood coagulation	-0.995621	0.500367	ANXA5, SYK, PLAUR, PLEK, PRKCD, UBASH3B, ABAT, LYN, TLR4, USF1, SH2B3, HPSE, F12, FCER1G, NFE2L2, THBS1, ANO6, ALOX12, F2RL1, PLAU, SERPINE1, SERPING1, PDGFA	1.99899	0.000163332	1.29846	0.107632
Legend
ID	GO term ID
Size	Number of genes defining the biological process in the GO database
NES_ABT	Normalize Enrichment Score for the abatacept dataset
pABT	FDR-corrected p-value for the abatacept dataset.
CoreEnrichment ABT	Genes from the BP enriched in the abatacept dataset.
NES_earlyCOVID	Normalize Enrichment Score for the COVID-19 early dataset (COVID-19 vs CTRL)
p_earlyCOVID	FDR-corrected p-value for the COVID19 early dataset.
NES_lateCOVID	Normalize Enrichment Score for the COVID-19 late dataset (severe vs moderate)
p_lateCOVID	FDR-corrected p-value for the COVID19 late dataset.

## Sheet: Supplementary Table 3
Supplementary Table 3: List of biological processes significantly associated to COVID-19 (early cohort, COVID-19 vs CTRLs)
GO Term	Description of the biological process	Size	NES	Pvalue	Padj	Ratio	CoreEnrichment
GO:0016236	macroautophagy	295	2.1524	1.95933e-06	0.000108311	0.432432	VDAC1, LAMTOR5, GAPDH, CDK5, VPS25, GBA, ATP6V1B2, CSNK2B, ATP6V0B, MAP1LC3B2, RALB, POLDIP2, SMCR8, ATP6V0A1, SNAPIN, DYNLL1, SNX32, PLAA, CAPNS1, MTMR14, PRKAB1, ATP6V1E1, RHEB, LAMTOR2, PRKAG1, LGALS8, RAB1A, SNF8, TOMM22, TRAPPC8, UBQLN1, TSG101, GABARAP, ATP6V1A, ATP6V0E1, ATP6V0D1, SPTLC2, VAMP8, VCP, ATG3, MAP1LC3B, CHMP2B, LAMP2, HMOX1, STX12, PSEN1, RAB7A, RRAGD, LRRK2, SCFD1, GABARAPL1,…
GO:0038093	Fc receptor signaling pathway	241	2.46579	1.96202e-06	0.000108311	0.524229	IGKV3D-20, PSMB3, IGKV2-30, IGKV3-20, IGKV2-29, IGKV2D-30, ARPC1B, PSMB7, PSMA4, IGHV4-39, PSMB6, IGKV1-16, PSMD8, PSMA6, PSMB2, PSMD3, IGHV3-53, IGLV2-11, PSMB1, PSMD2, IGKV1-5, PSMA7, BRK1, PSMD7, IGHV3-48, CHUK, DOCK1, IGLV1-47, SYK, ELMO2, IGKV3-15, IGLV7-43, LAT2, ARPC3, PSME3, HCK, IGLV2-14, IGKV1-12, IGHV3-23, CYFIP1, IGLV3-19, IGKV3D-11, GRB2, IGHV3-7, IGLV1-44, IGLV1-40, IGHG1, IGKV2-28,…
GO:0002758	innate immune response-activating signal transduction	298	1.8952	1.96252e-06	0.000108311	0.413502	PSMB3, LY96, MYD88, PSMB7, PSMA4, ALPK1, TLR1, PSMB6, CTSB, PSMD8, PSMA6, PSMB2, CLEC4A, PSMD3, TLR2, F2RL1, PSMB1, S100A8, PSMD2, MAPKAPK3, S100A9, PSMA7, PSMD7, PELI1, CHUK, LILRA2, SYK, UBQLN1, PSME3, HCK, IKBKE, ITGB2, ITGAM, TLR4, HAVCR2, CTSL, BTK, PIK3AP1, ARRB2, CLEC4D, UNC93B1, CYBA, TLR5, FCER1G, TLR8, TLR6, RAF1, IRAK3, NOD2, CLEC4E, TMEM173, PRKCD, PSMA5, PAK1, CNPY3, SEC14L1, RTN4, N…
GO:0015980	energy derivation by oxidation of organic compounds	285	2.12543	1.96319e-06	0.000108311	0.330275	NDUFS7, PRELID1, COX7B, COX5A, COX8A, IDH1, COX6A1, UQCR10, NDUFS6, CCNB1, CAT, PGM2, CYC1, ACO2, NDUFB5, NDUFS3, UQCRFS1P1, COX6B1, NDUFAB1, SDHC, PYGL, SDHB, ACADVL, NDUFS4, UQCRH, GYG1, NDUFA6, SDHD, GAA, NDUFA1, NDUFB9, MDH2, FH, DHTKD1, UQCRC1, GBE1, PDHB, NDUFA3, ETFA, SUCLA2, NDUFB10, NDUFAF1, UQCRFS1, IDE, GYS1, SUCLG1, NDUFB1, DLST, SHMT2, NDUFB3, VCP, IDH3G, OXA1L, ME2, NDUFS2, NDUFA4, …
GO:0002440	production of molecular mediator of immune response	286	1.91846	1.96387e-06	0.000108311	0.44186	IGKV3D-20, IGKV2-30, IGKV3-20, HLA-G, IGKV2-29, IGKV2D-30, POLQ, IGLV7-46, IGKV1-16, IGKV1-13, MR1, EXO1, TLR2, CCR2, IGLV2-11, F2RL1, IGKV1-5, IGKV1-6, IGLV1-47, KDELR1, IGKV3-15, IGKV1D-13, IGLV7-43, IGLV10-54, STAT6, GALNT2, IL18, IGLV2-14, IGKV1-12, BCL6, IGLV3-19, XRCC4, IGKV1-9, SASH3, FZD5, CUEDC2, IGKV1-27, IGKV3D-11, HK1, IGKV2-24, IGLV1-44, IGLV1-40, TLR4, IGKV2-28, MSH3, IGKV1D-39, HMO…
GO:0072593	reactive oxygen species metabolic process	284	1.97507	1.965e-06	0.000108311	0.455497	VDAC1, PRDX3, ABCD1, GPX1, P2RX4, EIF6, PRDX1, CAT, TSPO, NDUFS3, TLR2, NCF1B, F2RL1, AIF1, TMEM106A, BRCA1, NDUFS4, G6PD, MPV17, SIRPA, SH3PXD2B, NCF1C, JAK2, DDIT4, SYK, ARF4, GLA, NCF4, CTNS, NCF1, PRCP, ITGB2, ITGAM, HK2, RHOA, GRB2, HP, NCF2, TLR4, LRRK2, P2RX7, DHFRP1, CYBA, BST1, MAPK14, TLR6, FOXO3, NDUFS1, PRKCD, SPR, CYB5R4, HIF1A, ICAM1, NRROS, PDK4, STAT3, RNF41, DDAH2, PTK2B, PRDX5, …
GO:0019882	antigen processing and presentation	226	2.49361	1.96593e-06	0.000108311	0.474747	PSMB3, KIF23, HLA-G, KIF11, PSMB7, PSMA4, KIF4A, PSMB6, PSMD8, PSMA6, PSMB2, MR1, PYCARD, CLEC4A, PSMD3, AP2S1, PSMB1, DYNLL1, PSMD2, KIF15, CLTC, CLTA, PSMA7, KIF2C, PSMD7, CHUK, CTSD, SEC24D, RAB34, DCTN4, PSME3, NCF4, CD1A, NCF1, MARCH1, DYNC1LI2, IDE, SEC13, VAMP8, NCF2, AP1B1, VAMP3, DCTN3, CTSL, CTSH, RAB7A, LILRB2, SLC11A1, CYBA, FCER1G, SNAP23, HLA-DQB2, FCGR1A, NOD2, PSMA5, RAB10, CAPZA1…
GO:0006733	oxidoreduction coenzyme metabolic process	207	2.13816	1.96601e-06	0.000108311	0.468354	ME1, TALDO1, GAPDH, IDH1, ALDOA, EIF6, PGM2, GALK1, ENO1, ADPGK, PGK1, TP53I3, NADK, LDHA, G6PD, TPI1, PGD, NUP93, DDIT4, MDH2, PRKAG1, DHTKD1, PGAM1, DERA, PDHB, PFKFB3, PKM, RPE, COQ5, HK2, HMGCR, HK1, TKT, PDSS1, SEC13, NMNAT1, NUP50, FBP1, VCP, PFKFB4, HK3, MPC1, ME2, PSEN1, P2RX7, PARP9, BST1, NUP214, OGDH, GPD2, HIF1A, PFKFB2, ARNT, JMJD8, APP, STAT3, RAE1, INSR, PGLS, COQ2, GPI, NADSYN1, C…
GO:0002455	humoral immune response mediated by circulating immunoglobulin	150	3.04274	1.96612e-06	0.000108311	0.73913	C2, IGKV3D-20, IGKV2-30, IGKV3-20, IGKV2-29, IGKV2D-30, IGHV4-39, IGHV3-74, C1QC, IGKV1-16, C1QA, EXO1, C1QB, IGHV3-53, IGLV2-11, IGKV1-5, IGHA1, PTPN6, IGHV3-48, IGLV1-47, IGKV3-15, IGHV4-61, IGHV3-20, IGLV7-43, IGHV6-1, IGLV2-14, IGKV1-12, IGHV3-23, IGHV3-72, IGLV3-19, IGHV3-66, IGHV4-28, IGHV3-73, IGHV1-18, IGKV3D-11, C5, IGHV3-7, IGHV2-26, IGLV1-44, SERPING1, IGLV1-40, IGHV3-21, IGHG1, IGHV3-…
GO:0030100	regulation of endocytosis	281	1.99816	1.96614e-06	0.000108311	0.477157	C2, PPT1, RAB20, ANXA2P2, SDCBP, PYCARD, TLR2, AP2S1, F2RL1, ANKFY1, TOR1A, SIRPA, PPARG, ANXA2, DYSF, SYK, MERTK, TSG101, HCK, SIRPB1, LRPAP1, SNX3, NUMB, ATG3, LRRK2, FGR, ARRB2, CD63, SLC11A1, CYBA, DOCK2, NCKAP1L, FCER1G, LMAN2, HNRNPK, TBC1D5, PTEN, CBL, ITSN1, GAS6, EHD4, SCYL2, DNM1L, CD151, LGALS3, SNX33, ARF1, C4B, PCSK9, SNX17, SERPINE1, C4A, SNX12, PICALM, SPHK1, RAB5C, HFE, SCARB1, PI…
GO:0036294	cellular response to decreased oxygen levels	217	1.99513	1.96629e-06	0.000108311	0.43871	PSMB3, PSMB7, PSMA4, CCNA2, CARD16, CCNB1, PSMB6, PSMD8, PSMA6, ENO1, PSMB2, PSMD3, PGK1, PSMB1, PSMD2, NOL3, AK4, PSMA7, PSMD7, UBQLN1, PSME3, BACH1, P4HB, TBL2, E2F1, HMOX1, CPEB4, ACAA2, ATF4, PTEN, FOXO3, CBL, PSMA5, DNM1L, SLC8A1, OPA1, HIF1A, AIFM1, ICAM1, EIF4EBP1, PSMD14, PSMD5, ARNT, PICK1, PSMB5, IRAK1, TSC1, PSMC2, PSMD4, CYBB, PSMD13, PLK3, PSMD1, UBC, PSMC4, PSMD10, PSMD11, RBPJ, HIG…
GO:0046434	organophosphate catabolic process	248	2.07244	1.96638e-06	0.000108311	0.351064	GAPDH, ABCD1, IDH1, GPX1, ALDOA, OCRL, EIF6, PGM2, AMPD3, IMPA2, GALK1, ENO1, ADPGK, NUDT16, PGK1, ABHD16A, LDHA, TPI1, NUP93, DDIT4, PRKAG1, DHTKD1, PGAM1, DERA, PLA2G15, HPRT1, PFKFB3, PKM, PNP, UPP1, PDE4B, HK2, HK1, SEC13, NUP50, FBP1, VCP, PFKFB4, HK3, NTSR1, LDLR, PSEN1, PLA2G4A, P2RX7, NT5C2, NUP214, PTEN, PRKCD, INPP1, OGDH, GPD2, HIF1A, PNPLA8, PFKFB2, ARNT, JMJD8, APP, SCARB1, STAT3, SY…
GO:0016052	carbohydrate catabolic process	199	2.12865	1.96663e-06	0.000108311	0.393333	GAPDH, ALDOA, EIF6, PGM2, GALK1, HEXB, ENO1, ADPGK, SCARB2, PGK1, LDHA, PYGL, TPI1, PGD, AKR1A1, GAA, NUP93, DDIT4, PRKAG1, DHTKD1, PGAM1, DERA, MAN2B1, PFKFB3, PKM, SORD, GLB1, RPE, HK2, NAGA, NEU1, HK1, SEC13, NUP50, FBP1, PFKFB4, HK3, PSEN1, P2RX7, GUSB, PHKB, NUP214, PPP1R3D, PHKA2, MANBA, OGDH, GPD2, HIF1A, AOAH, GM2A, CRYL1, PFKFB2, FUT4, ARNT, JMJD8, APP, STAT3, RAE1, INSR
GO:0010324	membrane invagination	135	2.44058	1.96708e-06	0.000108311	0.700935	IGHV4-39, IGHV3-74, IGHV3-53, F2RL1, MSR1, AIF1, IGHA1, PPARG, IGHV3-48, AURKB, DOCK1, IGHV4-61, IGHV3-20, IGHV6-1, IGHV3-23, IGHV3-72, ITGB2, ITGAM, IGHV3-66, IGHV4-28, IGHV3-73, IGHV1-18, RHOA, SNX3, IGHV3-7, IGHV2-26, IGHV3-21, IGHG1, IGHV3-43, IGHG4, IGHV3-33, IGKC, IGHV3-13, NCKAP1L, FCER1G, CHMP2A, IGHA2, IGHV1-24, IGHV3-11, FCGR1A, IGHV4-34, IGHV4-59, IGHV3-30, IGLC3, IGHV5-51, IGHG2, IGHV…
GO:0022900	electron transport chain	186	2.13852	1.96724e-06	0.000108311	0.577181	NDUFS7, COX7B, COX5A, COX8A, ME1, ALDH4A1, COX6A1, UQCR10, NDUFS6, CCNB1, CYC1, NDUFB5, NDUFS3, UQCRFS1P1, COX6B1, NDUFAB1, SDHC, GLRX, SDHB, NDUFS4, UQCRH, SRD5A1, NDUFA6, AKR1A1, SDHD, NDUFA1, NDUFB9, UQCRC1, NCF1, NDUFA3, ETFA, NDUFB10, NDUFAF1, UQCRFS1, NCF2, NDUFB1, ASPH, NDUFB3, GSR, ME2, NDUFS2, NDUFA4, BID, CYBA, DNAJC15, CDK1, NDUFA8, TXNRD2, SH3BGRL3, NDUFS1, UQCRC2, NDUFV3, GPD2, NDUFC…
GO:0016054	organic acid catabolic process	275	1.94981	1.96725e-06	0.000108311	0.464865	BCKDHA, ALDH4A1, HSD17B10, ABCD1, RENBP, NAGK, GSTZ1, NPL, BCKDK, HEXB, BCAT1, GNPDA1, HADHB, ABHD16A, ACADVL, HSD17B4, PGD, HMMR, AKR1A1, PLA2G15, HADHA, ALDH1L2, SORD, ETFA, DECR1, TXN2, ACOX1, FAH, ECHDC1, DLST, SHMT2, SHMT1, ALDH3A2, GPT2, ACAA1, OAT, ACAA2, GUSB, PCK2, PCCB, AHCY, OGDH, ECH1, HMGCL, HYAL2, ACOT8, CRYL1, ABHD3, GLUL, GLUD2, DDAH2, GLUD1, PADI4, ACAD10, ACOX3, CSAD, CRAT, CHP1…
GO:0033209	tumor necrosis factor-mediated signaling pathway	167	1.99825	1.96726e-06	0.000108311	0.463235	PSMB3, PSMB7, PSMA4, CARD16, CASP1, PSMB6, PSMD8, PSMA6, PSMB2, PYCARD, PSMD3, F2RL1, TNFRSF1A, PSMB1, PSMD2, CASP4, NOL3, TXNDC17, PSMA7, PSMD7, JAK2, CHUK, SYK, PSME3, TNFRSF12A, LTBR, FOXO3, GAS6, PSMA5, TNFSF8, NFKBIA, HIPK1, PSMD14, SPHK1, PSMD5, PSMB5, PTK2B, PSMC2, PSMD4, PSMD13, TNFSF13, PSMD1, PSMC4, PSMD10, PSMD11, TNFRSF17, PTPN2, STAT1, TMSB4X, TNFRSF8, TNFRSF11A, AIM2, CARD8, PSMC3, …
GO:0038094	Fc-gamma receptor signaling pathway	142	2.60694	1.96767e-06	0.000108311	0.641791	IGKV3D-20, IGKV2-30, IGKV3-20, IGKV2-29, IGKV2D-30, ARPC1B, IGHV4-39, IGKV1-16, IGHV3-53, IGLV2-11, IGKV1-5, BRK1, IGHV3-48, DOCK1, IGLV1-47, SYK, ELMO2, IGKV3-15, IGLV7-43, ARPC3, HCK, IGLV2-14, IGKV1-12, IGHV3-23, CYFIP1, IGLV3-19, IGKV3D-11, GRB2, IGHV3-7, IGLV1-44, IGLV1-40, IGHG1, IGKV2-28, IGKV1D-39, IGKV1-39, IGKV2D-28, ACTB, IGHG4, IGHV3-33, IGKC, FGR, IGKV1D-12, CLEC4D, IGHV3-13, IGKV2-4…
GO:0002526	acute inflammatory response	220	2.60001	1.96774e-06	0.000108311	0.557823	C2, IGKV3D-20, IGKV2-30, IGKV3-20, IGKV2-29, IGKV2D-30, FN1, IGHV4-39, C1QC, IGKV1-16, C1QA, C1QB, IGHV3-53, IGLV2-11, S100A8, IGKV1-5, VSIG4, F12, PPARG, IGHV3-48, IGLV1-47, IGKV3-15, IGLV7-43, CFP, IGLV2-14, IGKV1-12, C3AR1, IGHV3-23, IGLV3-19, PRCP, IGKV3D-11, C5, IGHV3-7, HP, IL6R, IGLV1-44, SERPING1, CD163, IGLV1-40, IGHG1, IGKV2-28, IGKV1D-39, IGKV1-39, BTK, IGKV2D-28, IGHG4, PLSCR1, IGHV3-…
GO:1901136	carbohydrate derivative catabolic process	192	2.36206	1.96782e-06	0.000108311	0.420635	ABCD1, RENBP, GBA, NAGK, NPL, PGM2, AMPD3, FUCA2, HEXB, MGAT1, NUDT16, GNPDA1, DPYD, EDEM2, HMMR, DERA, HPRT1, GLA, PNP, GLB1, UPP1, PDE4B, GNS, NAGA, NEU1, GBA2, FBXO6, APOBEC3B, SDC2, SDC4, TYMP, ARSB, CDA, GUSB, SGSH, AHCY, APOBEC3A, PRKCD, MANBA, GPD2, HPSE, AOAH, GM2A, HYAL2, EDEM3, PSAP, AGRN, VCAN, GALC, SMUG1, NAGLU, CTBS, CHP1
GO:0061025	membrane fusion	154	2.29895	1.96806e-06	0.000108311	0.504587	RAB20, ANXA2P2, STX10, SNAPIN, ANKFY1, ANXA7, ANXA2, DYSF, RAB34, STX3, RAB39A, VAMP3, CHMP2B, STX12, RAB7A, GCA, VPS11, RAB8A, OTOF, SNAP23, NAPA, MX1, GAS6, DNM1L, OPA1, NSFL1C, ATG7, HYAL2, UBXN2B, SPHK1, NSF, VPS18, VPS8, STX6, SEC22B, GNAI3, STX7, CHP1, SAMD9L, VAPA, VAMP7, VAV3, C2CD5, STX18, MX2, NAPG, BET1L, UVRAG, ANXA1, VPS39, VTI1B, VPS41, LRMP, STX11, CCR5
GO:0043281	regulation of cysteine-type endopeptidase activity involved in apoptotic process	215	1.92615	1.9681e-06	0.000108311	0.4	LAMTOR5, PRDX3, BIRC5, GPX1, TNFSF10, CARD16, CASP1, PYCARD, TNFRSF10B, S100A8, CASP4, NOL3, S100A9, NAIP, BAX, PPARG, JAK2, DHCR24, CTSD, SYK, SERPINB9, APAF1, GPER1, HGF, BCL2L13, RHOA, LGALS9, VCP, CTSH, BID, NLRC4, ARRB2, DAP, DLC1, YWHAE, RAF1, NLRP3, GAS6, AIFM1, HERPUD1, MICAL1, BAK1, NLRP12, PRDX5, SH3RF1, POR, CLEC7A, BCL2L11, CASP9, SIAH2, GSN, HIP1, PAK2, DNAJB6, ARRB1, DAPK1, IFI6, PP…
GO:0000070	mitotic sister chromatid segregation	151	2.02787	1.96816e-06	0.000108311	0.272727	BUB1, DLGAP5, KIF23, CDC20, CDCA5, BUB1B, KIF4A, CCNB1, CENPF, CHTF8, TRIP13, KIF18B, CDC6, ESPL1, TUBG1, PTTG1, KIFC1, H2AFY, NEK2, NCAPG, RB1, KIF2C, KIF14, AURKB, CDCA8, NCAPH, KNSTRN, NUF2, SPAG5, PLK1, ZWINT, CHMP2B, ANAPC15, NEK6, CHMP2A, PSMG2
GO:0038061	NIK/NF-kappaB signaling	183	1.94015	1.9685e-06	0.000108311	0.489362	PSMB3, PSMB7, PSMA4, PRDX1, PSMB6, PSMD8, PSMA6, PSMB2, PSMD3, TLR2, PSMB1, TNFRSF10B, PSMD2, NOL3, PSMA7, PSMD7, CHUK, PSME3, UACA, IL18, IKBKE, RASSF2, RHOA, AKIP1, LGALS9, TLR4, HAVCR2, SASH1, DICER1, TLR6, NOD2, NLRP3, PSMA5, PPP4C, NFKBIA, PSMD14, SPHK1, PSMD5, APP, PSMB5, IRAK1, NLRP12, PSMC2, PSMD4, PSMD13, CUL1, PSMD1, PSMC4, PSMD10, PSMD11, TRAF6, CD14, TMSB4X, ZC3H12A, EP300, FBXW11, BC…
GO:0050864	regulation of B cell activation	184	1.9494	1.96853e-06	0.000108311	0.5	IGHV4-39, IGHV3-74, IGHV3-53, IGHA1, PTPN6, IGHV3-48, PELI1, SYK, IGHV4-61, IGHV3-20, IGHV6-1, STAT6, ID2, BCL6, IGHV3-23, IGHV3-72, IGHV3-66, SASH3, IGHV4-28, IGHV3-73, IGHV1-18, IGHV3-7, IGHV2-26, IGHV3-21, IGHG1, TLR4, IGHV3-43, BTK, IGHG4, IGHV3-33, IGKC, IGHV3-13, BST1, NCKAP1L, MNDA, IGHA2, IGHV1-24, IGHV3-11, NOD2, IGHV4-34, IGHV4-59, MMP14, IGHV3-30, NFAM1, IGLC3, IGHV5-51, IGHG2, IGHV2-5…
GO:0007033	vacuole organization	163	2.17672	1.969e-06	0.000108311	0.458904	PPT1, RAB20, ANXA2P2, GBA, MAP1LC3B2, HEXB, RALB, SCARB2, SMCR8, SNAPIN, FIG4, GAA, ANXA2, RAB1A, TPCN2, TRAPPC8, UBQLN1, RAB34, ACP2, GABARAP, CLN6, RAB39A, ATG3, MAP1LC3B, FAM160A2, ARSB, STX12, PSEN1, RAB7A, LRRK2, SCFD1, P2RX7, GABARAPL1, VPS11, MFN2, FEZ2, VPS35, GRN, LYST, CLN3, MTMR3, TMEM173, NSFL1C, MYO7A, ATG7, TMEM165, RUFY4, C9orf72, ARF1, UBXN2B, SH3GLB1, WDR45B, ATG9A, WIPI1, CLN8, …
GO:0044106	cellular amine metabolic process	129	2.21377	1.96973e-06	0.000108311	0.571429	PSMB3, PSMB7, PSMA4, PSMB6, SAT1, PSMD8, PSMA6, PSMB2, PSMD3, PSMB1, PSMD2, PSMA7, MAOA, PSMD7, SAT2, HPRT1, PSME3, ITGB2, ITGAM, PNKD, PDE1B, SMS, VPS35, COMT, OAZ2, PSMA5, SULT1B1, CHKA, SLC7A7, PSMD14, PSMD5, PSMB5, AANAT, PSMC2, SLC44A1, PSMD4, GDE1, SMOX, PSMD13, PSMD1, AFMID, PSMC4, PSMD10, PSMD11, KYNU, KMO, HNMT, ABAT, NAAA, HAAO, AZIN1, PSMC3
GO:0055067	monovalent inorganic cation homeostasis	154	2.23673	1.9708e-06	0.000108311	0.52809	ATP6V1F, PPT1, RAB20, ATP6V1B2, MAFG, ATP6V0B, ATP6V0A1, KCNJ2, ATP6AP1, KCNMA1, SNAPIN, SLC9A9, ATP6V1E1, TM9SF4, SLC4A2, SLC26A6, ATP6V1A, ATP6V0E1, ATP6V0D1, CLN6, RAB39A, SLC12A9, SLC12A6, ROGDI, ATP1B3, RAB7A, LRRK2, DMXL1, SNX5, SLC11A1, COMT, ATP6V1D, GRN, CLN3, ATP6V1C1, SLC8A1, CLCN3, CA2, TMEM165, TCIRG1, PDK4, ATP6V0C, SLC9A8, CHP1, DMXL2, TMEM199, NEDD4L
GO:1902750	negative regulation of cell cycle G2/M phase transition	105	2.14192	1.9709e-06	0.000108311	0.454545	PSMB3, PSMB7, PSMA4, PSMB6, PSMD8, CDC6, PSMA6, PSMB2, PSMD3, PSMB1, H2AFY, PSMD2, BRCA1, AURKA, PSMA7, PSMD7, AURKB, PSME3, PLK1, DTL, TICRR, CLSPN, CDK1, PSMA5, ORC1, PSMD14, PSMD5, PSMB5, PSMC2, PSMD4, PSMD13, CUL1, BLM, PSMD1, PSMC4, PSMD10, PSMD11, MIIP, RBX1, NBN
GO:0002474	antigen processing and presentation of peptide antigen via MHC class I	96	2.50908	1.97124e-06	0.000108311	0.505376	PSMB3, HLA-G, PSMB7, PSMA4, PSMB6, PSMD8, PSMA6, PSMB2, MR1, CLEC4A, PSMD3, PSMB1, PSMD2, PSMA7, PSMD7, CHUK, SEC24D, PSME3, NCF4, NCF1, IDE, SEC13, VAMP8, NCF2, VAMP3, CYBA, FCER1G, SNAP23, FCGR1A, PSMA5, FCGR1B, PSMD14, PSMD5, HFE, PSMB5, PSMC2, PSMD4, SEC22B, CD36, CYBB, PSMD13, SEC24C, PSMD1, PSMC4, PSMD10, PSMD11, SEC31A
GO:0070498	interleukin-1-mediated signaling pathway	100	2.21551	1.97155e-06	0.000108311	0.553191	PSMB3, MYD88, PSMB7, PSMA4, PSMB6, PSMD8, PSMA6, PSMB2, PSMD3, PSMB1, PSMD2, PSMA7, PSMD7, PELI1, CHUK, PSME3, TOLLIP, IL1R2, IRAK3, NOD2, PSMA5, VRK2, NFKBIA, PSMD14, PSMD5, SQSTM1, PSMB5, IRAK1, PSMC2, PSMD4, PSMD13, CUL1, PSMD1, UBC, MAP3K3, PSMC4, PSMD10, PSMD11, TAB3, IL1RN, RBX1, TRAF6, MAP3K8, FBXW11, PSMC3, PSMC1, RIPK2, PELI2, MAP3K7, PSMC6, PSME2, IL1R1
GO:0031145	anaphase-promoting complex-dependent catabolic process	81	2.42461	1.9723e-06	0.000108311	0.493506	PSMB3, CDC20, BUB1B, PSMB7, PSMA4, CCNB1, PSMB6, PSMD8, PSMA6, PSMB2, PTTG1, PSMD3, PSMB1, PSMD2, UBE2E1, AURKA, UBE2C, PSMA7, PSMD7, AURKB, PSME3, PLK1, ANAPC15, CDK1, PSMA5, PSMD14, PSMD5, PSMB5, PSMC2, PSMD4, PSMD13, PSMD1, UBE2D1, UBC, PSMC4, PSMD10, PSMD11, FBXO5
GO:0009060	aerobic respiration	87	2.36578	1.97253e-06	0.000108311	0.493333	NDUFS7, COX7B, COX5A, COX8A, IDH1, COX6A1, UQCR10, CAT, ACO2, COX6B1, SDHC, SDHB, UQCRH, SDHD, MDH2, FH, DHTKD1, UQCRC1, PDHB, SUCLA2, IDE, SUCLG1, DLST, SHMT2, VCP, IDH3G, OXA1L, ME2, NDUFA4, BLOC1S1, CS, UQCRC2, MTFR2, OGDH, HIF1A, COX5B, COX15
GO:0032612	interleukin-1 production	115	2.11325	1.97258e-06	0.000108311	0.556962	CARD16, CASP1, MR1, PYCARD, F2RL1, TMEM106A, SIRPA, JAK2, LILRA2, SERPINB1, FZD5, HK1, IL1R2, LGALS9, TLR4, HAVCR2, P2RX7, NLRC4, ARRB2, TLR8, MNDA, LILRA5, TLR6, IFI16, NOD2, NLRP3, GAS6, PANX1, CD33, SPHK1, APP, MEFV, NLRP12, ABCA1, ACP5, CLEC7A, CD36, LPL, S1PR3, TYROBP, ZC3H12A, AIM2, ANXA1, CARD8
GO:0043648	dicarboxylic acid metabolic process	99	2.16294	1.97276e-06	0.000108311	0.545455	ME1, ALDH4A1, IDH1, SLC1A3, ACLY, MTHFD2, SDHB, GRHPR, MDH2, FH, ALDH1L2, SUCLA2, MTHFR, SUCLG1, DLST, SHMT2, SHMT1, GPT2, ME2, OAT, DHFRP1, SLC19A1, OGDH, ACOT8, GLUL, GLUD2, GLUD1, GCLC, IDH2, KYNU, KMO, HAL, MDH1, DDO, GOT2, HAAO
GO:0061418	regulation of transcription from RNA polymerase II promoter in response to hypoxia	77	2.18918	1.9733e-06	0.000108311	0.558824	PSMB3, PSMB7, PSMA4, PSMB6, PSMD8, PSMA6, PSMB2, PSMD3, PSMB1, PSMD2, PSMA7, PSMD7, PSME3, BACH1, PSMA5, HIF1A, PSMD14, PSMD5, ARNT, PSMB5, PSMC2, PSMD4, PSMD13, PSMD1, UBC, PSMC4, PSMD10, PSMD11, RBPJ, HIGD1A, RBX1, EP300, EPAS1, PSMC3, PSMC1, PSMC6, PSME2, VEGFA
GO:0045454	cell redox homeostasis	76	2.36124	1.97335e-06	0.000108311	0.606557	TXN, PRDX3, GPX1, PRDX1, HVCN1, ERP44, GLRX, PDIA5, NCF4, NCF1, P4HB, PDIA6, TXN2, NCF2, TXNDC12, TMX2, TXNDC11, GSR, SLC11A1, CYBA, TXNRD2, SH3BGRL3, QSOX1, TXNL1, PRDX5, TXNRD1, CYBB, GCLC, PRDX4, GLRX3, TXNDC5, PDIA3, DNAJC10, TXNDC15, TMX1, DLD, PRDX6
GO:0045851	pH reduction	53	2.27994	1.97363e-06	0.000108311	0.625	ATP6V1F, PPT1, RAB20, ATP6V1B2, ATP6V0B, ATP6V0A1, ATP6AP1, SNAPIN, ATP6V1E1, ATP6V1A, ATP6V0E1, ATP6V0D1, CLN6, RAB39A, ROGDI, RAB7A, DMXL1, SLC11A1, ATP6V1D, GRN, CLN3, ATP6V1C1, CLCN3, CA2, TCIRG1
GO:1901658	glycosyl compound catabolic process	43	2.26352	1.97549e-06	0.000108311	0.457143	GBA, FUCA2, DPYD, DERA, HPRT1, GLA, PNP, UPP1, NAGA, GBA2, APOBEC3B, TYMP, CDA, GUSB, AHCY, APOBEC3A
GO:0006614	SRP-dependent cotranslational protein targeting to membrane	105	-2.11254	2.02994e-06	0.000109015	0.610526	RN7SL1, RPL31, RPL38, RPS27A, RPS29, RPS21, RPL13A, RPL21, RPL13, RPL37A, RPL3, RPS3, RPL7, RPS3A, RPS15, RPL24, RPL6, RPL10A, RPL5, RPS7, RPS14, RPS5, RPL23A, RPS16, RPSA, RPS25, RPS6, RPL28, RPL35A, RPL14, RPS20, RPS8, RPLP2, RPL11, RPL34, RPL7A, RPL10, RPL18, RPLP0, RPS4X, RPL23, RPS15A, SEC61A2, RPS24, RPL18A, RPLP1, RPL8, RPS27, RPL36A, RPS9, RPL30, RPL32, RPL22, RPL27, RPS4Y1, RPS19, TRAM1,…
GO:0140014	mitotic nuclear division	264	1.76627	3.92546e-06	0.000176137	0.227273	TPX2, MYBL2, BUB1, DLGAP5, KIF23, CDC20, CDCA5, BIRC5, KIF11, BUB1B, EPS8, PRMT5, KIF4A, CCNB1, CENPF, CHTF8, MKI67, TRIP13, KIF18B, CDC6, ESPL1, TUBG1, PTTG1, KIFC1, H2AFY, NEK2, AURKA, NCAPG, UBE2C, RB1, KIF2C, KIF14, AURKB, CDCA8, NCAPH, MAD2L1BP, KNSTRN, NUF2, SPAG5, ANLN, PLK1, ZWINT, RHOA, CHMP2B, RCC1, PKMYT1, ANAPC15, NEK6, CHMP2A, PSMG2
GO:0005996	monosaccharide metabolic process	292	1.8328	3.93187e-06	0.000176137	0.383838	TALDO1, GAPDH, ALDOA, PGM2, FUCA2, GSTO1, GALK1, ENO1, ADPGK, PGK1, MAN2A2, OAS1, G6PD, NLN, CYB5R3, TPI1, PGD, AKR1A1, G6PC3, GAA, MDH2, INPPL1, PGAM1, MAN2B1, PDHB, PFKFB3, PKM, SORD, GLB1, SLC25A11, RPE, SLC2A3, HK2, HK1, TKT, FBP1, PFKFB4, HK3, PCK2, FPGT, ATF4, PPP1R3D, MAPK14, DDB1, ATF3, GPD2, ZMPSTE24, CRYL1, SLC23A2, PFKFB2, PDK4, FUT4, CHST15, POFUT1, USF1, SLC35A2, INSR, FABP5, GPI, SE…
GO:0010466	negative regulation of peptidase activity	262	1.99899	3.93533e-06	0.000176137	0.485075	CSTB, LAMTOR5, GAPDH, PRDX3, BIRC5, RENBP, GPX1, CARD16, TIMP1, PTTG1, TIMP4, NOL3, NAIP, SERPINB10, DHCR24, SERPINB1, SERPINB9, ANXA8, HGF, ANXA8L1, C5, SERPING1, WFDC1, PAPLN, TIMP2, ARRB2, BST2, SERPINB8, IFI16, YWHAE, RAF1, CSTA, GAS6, APLP2, SERPINA1, CR1, C4B, HERPUD1, SERPINE1, C4A, MICAL1, PICALM, APP, SERPINB6, SPINT1, PRDX5, SH3RF1, POR, SIAH2, SPOCK1, FURIN, PAK2, DNAJB6, ARRB1, IFI6, …
GO:0008037	cell recognition	215	2.04034	3.93701e-06	0.000176137	0.534884	ALDOA, HVCN1, IGHV4-39, IGHV3-74, IGHV3-53, IGHA1, CCT5, CCT8, IGHV3-48, DOCK8, IGHV4-61, IGHV3-20, IGHV6-1, IGHV3-23, IGHV3-72, VDAC2, IGHV3-66, IGHV4-28, IGHV3-73, IGHV1-18, IGHV3-7, IGHV2-26, IGHV3-21, IGHG1, IGHV3-43, HAVCR2, PECAM1, IGHG4, IGHV3-33, IGKC, IGHV3-13, DOCK2, CATSPER1, IGHA2, IGHV1-24, IGHV3-11, IGHV4-34, IGHV4-59, IGHV3-30, IGLC3, LGALS3, IGHV5-51, IGHG2, IGHV2-5, JMJD6, RTN4, …
GO:0016999	antibiotic metabolic process	151	2.09136	3.93927e-06	0.000176137	0.479592	PRDX3, RENBP, IDH1, GPX1, PRDX1, NAGK, CAT, NPL, ACO2, ACSS2, SULT1A1, GNPDA1, SDHC, ACLY, SDHB, AKR1A1, SDHD, MDH2, FH, DHTKD1, PDHB, CTNS, SUCLA2, SUCLG1, HP, DLST, IDH3G, ME2, SULT1A2, CYBA, CMAS, PCK2, CS, SULT1B1, OGDH, STAT3, PRDX5, ALDH3B1, CYBB, RAC1, IDH2, PDHA1, PRDX4, ALDH2, HAL, ESD, MDH1
GO:0019682	glyceraldehyde-3-phosphate metabolic process	21	2.27069	3.94715e-06	0.000176137	0.642857	TALDO1, PGM2, G6PD, TPI1, PGD, PGAM1, DERA, RPE, TKT
GO:0006739	NADP metabolic process	32	2.27068	3.94771e-06	0.000176137	0.541667	ME1, TALDO1, IDH1, PGM2, TP53I3, NADK, G6PD, PGD, PGAM1, DERA, RPE, TKT, ME2
GO:0007040	lysosome organization	61	2.1697	3.94814e-06	0.000176137	0.611111	PPT1, RAB20, GBA, HEXB, SCARB2, SNAPIN, GAA, TPCN2, RAB34, ACP2, CLN6, RAB39A, FAM160A2, ARSB, RAB7A, LRRK2, P2RX7, VPS35, GRN, LYST, CLN3, MYO7A, TMEM165, ARF1, CLN8, CHMP5, TPP1, ABCA1, VPS18, NAGLU, NAGPA, LAMTOR1, TMEM199
GO:0031668	cellular response to extracellular stimulus	268	1.78666	5.89677e-06	0.000249945	0.457286	P2RX4, GBA, MAP1LC3B2, RALB, AIF1, EIF4G1, SRD5A1, PPARG, SLC38A2, UPP1, GABARAP, MIOS, KPTN, TXN2, TBL2, GDAP1, MAP1LC3B, LAMP2, HMOX1, FADS1, CPEB4, RRAGD, LRRK2, P2RX7, GABARAPL1, CYBA, DNAJC15, ATF4, VDR, COMT, DAP, IFI16, CBL, MTMR3, GAS6, RRAGA, ATF3, DNM1L, OPA1, EIF2AK4, ATG7, AIFM1, ICAM1, SH3GLB1, FES, PCSK9, WDR45B, PDK4, GLUL, HFE, P2RY1, USF1, WIPI1, CDKN2B, PICK1, NUAK2, PPM1D, DSC2…
GO:0009152	purine ribonucleotide biosynthetic process	280	1.76839	5.89784e-06	0.000249945	0.303483	PPT1, GAPDH, PAPSS1, ALDOA, EIF6, GSTZ1, CYC1, AMPD3, GALK1, ENO1, ADPGK, ELOVL1, ACSS2, PGK1, ACLY, AK4, LDHA, SCD, AK2, TPI1, COASY, NUP93, DDIT4, PRKAG1, DHTKD1, PGAM1, IMPDH1, PDHB, HPRT1, ACSL1, PFKFB3, PKM, HK2, HK1, SEC13, NUP50, FBP1, VCP, PFKFB4, HK3, MPC1, PSEN1, P2RX7, NUP214, OGDH, HIF1A, ADCY4, NME1, PFKFB2, COX5B, PDK4, ARNT, JMJD8, APP, STAT3, PPCS, ACSL3, RAE1, INSR, ACSL4, GPI
GO:0042180	cellular ketone metabolic process	248	1.83815	5.89821e-06	0.000249945	0.48125	PSMB3, ABCD1, PSMB7, PSMA4, EIF6, GSTZ1, PSMB6, DHRS4, PSMD8, PSMA6, PSMB2, PSMD3, ERLIN2, PSMB1, PSMD2, BRCA1, ACADVL, ERLIN1, PSMA7, TPI1, PSMD7, SRD5A1, PPARG, AKR1A1, PSME3, COQ5, HMGCR, PDSS1, PNKD, ADM, COMT, OAZ2, PSMA5, GPD2, SLC7A7, PDK4, PSMD14, PSMD5, PSMB5, NR1H3, PSMC2, PSMD4, FABP5, COQ2, PSMD13, PSMD1, AFMID, PSMC4, PSMD10, PSMD11, KYNU, KMO, MTOR, PRKCE, DGAT2, GOT2, GLO1, PPTC7, …
GO:0006376	mRNA splice site selection	53	-2.32131	6.07748e-06	0.000254294	0.322581	RNVU1-18, RNVU1-7, RNU1-2, RNU1-4, RNU1-3, RNU1-1, PSIP1, LUC7L3, LUC7L, SF3A2
GO:0044839	cell cycle G2/M phase transition	266	1.73986	7.85119e-06	0.000308288	0.37931	TPX2, PSMB3, CDC25A, PSMB7, PSMA4, CCNB2, CCNA2, CCNB1, CENPF, PSMB6, PSMD8, CDC6, PSMA6, PSMB2, TUBG1, PSMD3, YWHAG, PSMB1, CIT, DYNLL1, H2AFY, PSMD2, NEK2, BRCA1, HAUS4, AURKA, SMARCD3, PSMA7, PSMD7, KIF14, HMMR, AURKB, GTSE1, PSME3, BACH1, PLK1, MAPRE1, DTL, DCTN3, TICRR, PKMYT1, CLSPN, CDK1, TUBB, YWHAE, PSMA5, ORC1, RCC2, PSMD14, PSMD5, APP, CDKN2B, PSMB5, PPM1D, TUBB4B, DCTN2, PRKACA, PSMC2…
GO:0097164	ammonium ion metabolic process	205	1.88352	7.87189e-06	0.000308288	0.472	DBI, MBOAT1, GBA, CSNK2B, SAT1, TMLHE, PCTP, ALDH9A1, MAOA, SRD5A1, AKR1A1, ABHD4, PLA2G15, SAT2, HPRT1, ITGB2, ITGAM, PLBD1, SPTLC2, SGMS1, SHMT1, PNKD, PDE1B, LDLR, SAMD8, SLC22A4, PLA2G4A, CAPN2, SMS, VPS35, COMT, SPTLC1, ASAH1, CLN3, PRKCD, LPCAT3, CHKA, PNPLA8, ACER3, PLA2G7, ABHD3, LRTOMT, SPHK1, LPCAT2, SCARB1, ACSL3, SLC44A1, POR, FABP5, SMOX, SLC27A1, CRAT, CHPT1, PLB1, MFSD2A, HNMT, APO…
GO:0016051	carbohydrate biosynthetic process	214	1.86424	7.87411e-06	0.000308288	0.444444	CHST13, MPDU1, TALDO1, GAPDH, ALDOA, PGM2, IMPA2, ENO1, PGK1, CLTC, G6PD, PLEK, NLN, GYG1, TPI1, PGD, AKR1A1, G6PC3, MDH2, PGAM1, GBE1, EXT1, SORD, SLC25A11, GPER1, TKT, GYS1, FBP1, NANS, NTSR1, CSGALNACT2, PCK2, ATF4, PPP1R3D, DDB1, ATF3, GPD2, IMPAD1, NDST2, CHST15, P2RY1, PTK2B, INSR, EXT2, GPI, PPP1CA, AP2A1, PTAFR, B4GALT5, PTPN2, B3GNT8, MTOR, DGAT2, B3GNT5, MDH1, GOT2, EP300, SLC25A13, GNM…
GO:0006900	vesicle budding from membrane	102	1.99041	7.88494e-06	0.000308288	0.451613	ANXA2P2, GORASP1, F5, TFG, MCFD2, PREB, TMED9, SEC23B, ANXA2, S100A10, RAB1A, CTSZ, SEC24D, CTSC, AREG, SNX3, SEC13, RAB7A, SCFD1, P2RX7, NAPA, KLHL12, TRAPPC1, SERPINA1, ARF1, PICALM, NSF, SEC22B, SEC23IP, SEC24C, VAPA, AP3B1, SEC31A, FNBP1L, GBF1, AP2M1, PEF1, DNM1, TRAPPC3, TRAPPC5, SEC24A, PPP6C
GO:0000395	mRNA 5'-splice site recognition	29	-2.21737	8.10703e-06	0.000312586	0.583333	RNVU1-18, RNVU1-7, RNU1-2, RNU1-4, RNU1-3, RNU1-1, PSIP1
GO:1901988	negative regulation of cell cycle phase transition	267	1.75733	9.82214e-06	0.00036506	0.432039	BUB1, PSMB3, CDC20, BUB1B, PSMB7, PSMA4, SLFN11, CCNB1, CENPF, PSMB6, TRIP13, PSMD8, CDC6, PSMA6, PSMB2, PSMD3, PSMB1, H2AFY, PSMD2, BRCA1, AURKA, BAX, PSMA7, RB1, PSMD7, EZH2, AURKB, GTSE1, PSME3, PLK1, DTL, E2F1, TICRR, GPNMB, ANAPC15, E2F4, PSMG2, CLSPN, CNOT1, CDK1, PTEN, NACC2, PSMA5, ORC1, PSMD14, PSMD5, CDKN2B, PSMB5, PSMC2, PSMD4, GEN1, PSMD13, PLK3, CUL1, BLM, PSMD1, PLAGL1, CDT1, PSMC4,…
GO:0050701	interleukin-1 secretion	61	2.13675	9.87182e-06	0.00036506	0.555556	CARD16, CASP1, PYCARD, F2RL1, TMEM106A, LILRA2, SERPINB1, FZD5, HK1, IL1R2, LGALS9, TLR4, P2RX7, NLRC4, TLR8, LILRA5, TLR6, NOD2, NLRP3, GAS6, PANX1, NLRP12, ABCA1, CD36, LPL
GO:0034341	response to interferon-gamma	199	1.83375	1.18112e-05	0.000415368	0.409722	HLA-G, GAPDH, RAB20, IFNGR2, CASP1, IFNGR1, TLR2, MRC1, AIF1, OAS1, SIRPA, PPARG, JAK2, IFITM3, VIM, HCK, SEC61A1, SLC26A6, IRF5, LGALS9, TLR4, VAMP3, CD58, SLC11A1, PARP9, BST2, IRF8, HLA-DQB2, FCGR1A, NMI, PRKCD, CALCOCO2, TRIM25, TRIM26, FCGR1B, OAS2, ICAM1, HLA-DQA2, ZYX, CXCL16, PIAS1, OASL, ACTG1, MEFV, NR1H3, OAS3, MED1, GSN, PARP14, DAPK1, KYNU, PTAFR, PTPN2, TRIM22, CDC42EP4, ACTR2, STAT…
GO:0007032	endosome organization	79	2.03399	1.18428e-05	0.000415368	0.527778	VPS25, SCARB2, SNF8, ANXA8, TSG101, SNX10, DNAJC13, ANXA8L1, SNX3, CHMP2B, FAM160A2, PDCD6IP, RAB7A, IST1, VPS11, CHMP2A, CORO1C, TMEM127, CLCN3, SNX33, VPS37A, SQSTM1, CHMP5, SYNJ1, VPS18, STX6, CHMP1A, CHMP4B, PI4K2A, LAMTOR1, STAM2, ALS2, VTA1, DNM1, LAPTM4B, STAM, RAB11A, HGS
GO:0006140	regulation of nucleotide metabolic process	146	1.92353	1.37718e-05	0.000461282	0.367925	ME1, ABCD1, EIF6, GSTZ1, CCNB1, ENO1, TSPO, PGK1, AK4, NUP93, DDIT4, PRKAG1, PGAM1, PFKFB3, RHOA, SEC13, SHMT2, NUP50, FBP1, VCP, PFKFB4, ME2, PSEN1, CDA, P2RX7, PPIF, DNAJC15, NUP214, CDK1, DNM1L, HIF1A, PFKFB2, PDK4, ARNT, JMJD8, APP, STAT3, RAE1, INSR
GO:0044242	cellular lipid catabolic process	217	1.83531	1.37742e-05	0.000461282	0.455782	PPT1, ABCD1, IDH1, GBA, HEXB, HADHB, ABHD16A, ACADVL, HSD17B4, MGST2, PLA2G15, HADHA, GLA, ETFA, DECR1, NAGA, NEU1, GBA2, ACOX1, ECHDC1, ALDH3A2, ACAA1, LDLR, ACAA2, PLA2G4A, PCK2, PCCB, ASAH1, PRKCD, ECH1, PNPLA8, AOAH, GM2A, ACOT8, ACER3, ABHD3, PSAP, SPHK1, SCARB1, GDE1, GALC, FABP5, ACAD10, ACOX3, LPL, GPCPD1, CRAT, ABHD2, CYP1B1, PLCG2, PNPLA2, MTOR, NEU3, FUCA1, APOA2, SRD5A3, LRP1, CPT1B, …
GO:0072350	tricarboxylic acid metabolic process	39	2.15015	1.38288e-05	0.000461282	0.606061	IDH1, ACO2, SDHC, ACLY, SDHB, SDHD, MDH2, FH, DHTKD1, PDHB, SUCLA2, SUCLG1, DLST, IDH3G, ME2, CS, OGDH, GLUD1, IDH2, PDHA1
GO:0032635	interleukin-6 production	161	1.85867	1.57373e-05	0.000499144	0.504505	SIGLEC16, MYD88, GBA, TLR1, PYCARD, TLR2, F2RL1, AIF1, TMEM106A, SIRPA, PTPN6, LILRA2, SYK, IL18, HGF, IL6R, LGALS9, TLR4, HAVCR2, LILRB2, P2RX7, ARRB2, CYBA, CAPN2, NCKAP1L, FCER1G, TLR8, LILRA5, TLR6, IRAK3, NOD2, GAS6, HYAL2, APP, AZI2, STAT3, EREG, NLRP12, CLEC7A, CD36, LPL, ARRB1, IL1RN, PTAFR, TRAF6, TYROBP, TICAM1, CARD9, ZC3H12A, IFIH1, PTPN11, C5AR2, AFAP1L2, AKIRIN2, TNF, RIPK2
GO:1902850	microtubule cytoskeleton organization involved in mitosis	131	1.89094	1.57445e-05	0.000499144	0.330275	TPX2, MYBL2, KIF23, CDC20, BIRC5, KIF11, KIF4A, CCNB1, ESPL1, TUBG1, KIFC1, NEK2, AURKA, CLTC, AURKB, NUF2, PLK1, SAPCD2, RHOA, VCP, CHMP2B, SPRY2, RCC1, STIL, CHMP2A, NSFL1C, UBXN2B, POC1A, RACGAP1, CHMP5, DCTN2, RAE1, CHMP1A, ACTR1A, CHMP4B, TACC3
GO:0033572	transferrin transport	36	2.16332	1.57919e-05	0.000499144	0.642857	ATP6V1F, ATP6V1B2, ATP6V0B, ATP6V0A1, ATP6AP1, CLTC, ATP6V1E1, ATP6V1A, ATP6V0E1, ATP6V0D1, STEAP3, ATP6V1D, ATP6V1C1, TCIRG1, MCOLN1, HFE, ATP6V0C, TFRC
GO:0002532	production of molecular mediator involved in inflammatory response	72	2.09094	1.5792e-05	0.000499144	0.607843	ABCD1, MYD88, PYCARD, PER1, IL17RA, SIRPA, SYK, ALOX5, CUEDC2, IL1R2, VAMP8, TLR4, BTK, FCER1G, SNAP23, MAPK14, GRN, TLR6, NOD2, C5orf30, BAP1, SERPINE1, MEFV, CLEC7A, CD36, VAMP7, P2RX1, TICAM1, CHID1, ZC3H12A, LYN
GO:0034381	plasma lipoprotein particle clearance	69	2.12185	1.77794e-05	0.00054364	0.628571	LIPA, ANXA2P2, NPC2, AP2S1, MSR1, HDLBP, CLTC, CLTA, ANXA2, SOAT1, LRPAP1, NCEH1, HMOX1, LDLR, HNRNPK, PCSK9, SCARB1, CD36, AP2A1, DGAT2, APOA2, AP2M1
GO:0048771	tissue remodeling	179	1.89357	1.96668e-05	0.000585312	0.504762	LIPA, PPARGC1B, JAG1, TIMP1, CCR2, ATP6AP1, NOL3, BAX, SYK, ACVRL1, MERTK, SNX10, IL18, RASSF2, DEF8, GPNMB, P2RX7, VDR, CAPN1, MMP14, HIF1A, CTNNB1, CA2, TMBIM1, TCIRG1, PDK4, LRRK1, BAK1, MEF2C, TPP1, PTK2B, ACP5, CSF1R, MITF, RAC1, IL15, CD38, RBPJ, TFRC, TRAF6, TNFRSF11A, ABR, TGM2, EPAS1, UBASH3B, ANXA1, PLEKHM1, SIGLEC15, RAB3D, NOTCH2, CST3, SUCO, MDM2
GO:0051304	chromosome separation	90	1.9649	1.97253e-05	0.000585312	0.266667	BUB1, DLGAP5, TOP2A, CDC20, BUB1B, CCNB1, CENPF, TRIP13, CDC6, ESPL1, PTTG1, RB1, AURKB, NCAPH, PLK1, M1AP, RMI1, ANAPC15, NEK6, PSMG2
GO:0018196	peptidyl-asparagine modification	34	2.1596	1.97482e-05	0.000585312	0.483871	UBE2J1, MGAT1, MCFD2, OSTC, STT3A, RPN1, OST4, ASGR2, VCP, DAD1, DDOST, RPN2, ALG8, UGGT2, DERL3
GO:0009595	detection of biotic stimulus	23	2.17058	1.97558e-05	0.000585312	0.8	LY96, TLR1, TLR2, TLR4, NLRC4, TLR6, NOD2, NLRP3, CD1D, C4B, SCARB1, CLEC7A
GO:0046466	membrane lipid catabolic process	35	2.15691	2.76331e-05	0.000748919	0.692308	PPT1, GBA, HEXB, MGST2, GLA, NAGA, NEU1, GBA2, ASAH1, PRKCD, GM2A, ACER3, PSAP, SPHK1, GALC, CYP1B1, NEU3, FUCA1
GO:0071216	cellular response to biotic stimulus	236	1.7563	3.14847e-05	0.000841648	0.421053	CD180, LY96, CARD16, TLR1, CASP1, TSPO, PYCARD, TLR2, MRC1, PLAA, SIRPA, LILRA2, SYK, VIM, HCK, IL18, APAF1, PDE4B, FZD5, RHOA, SGMS1, TLR4, HAVCR2, BTK, ADAM9, LILRB2, CXCL10, CAPN2, IRF8, SASH1, MAPK14, TLR6, NOD2, NLRP3, TRIB1, CD86, ZMPSTE24, ICAM1, SERPINE1, CMPK2, NFKBIA, SCARB1, CHMP5, IRAK1, MEF2C, NR1H3, ABCA1, LY86, CLEC7A, BCL2L11, CD36, RARA, IL1RN, PTAFR, KMO, TRAF6, CD14, FCGR2B, PR…
GO:0050663	cytokine secretion	240	1.74177	3.3461e-05	0.000886717	0.42515	GAPDH, CARD16, FN1, TLR1, CASP1, IFNGR1, PYCARD, TLR2, F2RL1, AIF1, TMEM106A, IL17RA, CHUK, DYSF, LILRA2, RAB1A, SERPINB1, SYK, ANXA4, PNP, FZD5, HK1, C5, IL1R2, ALOX15B, LGALS9, TLR4, HAVCR2, LRRK2, P2RX7, NLRC4, FGR, CD58, CLEC5A, TLR5, TLR8, HDAC9, LILRA5, MAPK14, TLR6, NOD2, NLRP3, CLEC4E, GAS6, PANX1, HYAL2, TCIRG1, S100A12, NLRP12, ABCA1, CLEC6A, CSF1R, ZBTB7B, CD36, LPL, RBPJ, CD14, FCN1, …
GO:0042116	macrophage activation	95	1.96951	3.9466e-05	0.00101211	0.529412	TLR1, C1QA, IFNGR1, TLR2, AIF1, VSIG4, TMEM106A, JAK2, DYSF, SYK, CTSC, ITGB2, ITGAM, TLR4, HAVCR2, LDLR, LRRK2, CEBPA, SLC11A1, TLR8, GRN, TLR6, CD93, JMJD6, SPHK1, APP, NR1H3, TYROBP, THBS1, FCGR2B, PRKCE, TICAM1, C5AR1, ZC3H12A, SBNO2, FPR2
GO:0007584	response to nutrient	219	1.765	4.33132e-05	0.00108946	0.517483	C2, P2RX4, CAT, TSPO, LDHA, PPARG, ACSL1, SLC16A1, TYMS, PKM, APAF1, HMGCR, MTHFR, GDAP1, HMOX1, ARSB, CXCL10, P2RX7, DAD1, CYBA, VDR, IGFBP2, PTEN, AHCY, NOD2, GAS6, PANX1, TRIM25, SLC8A1, OPA1, HMGCL, AIFM1, ALAD, FES, ERCC1, P2RY1, USF1, CDKN2B, ABCA1, ACSL3, POR, SETDB1, ACSL4, MED1, LPL, CYBB, GSN, RARA, GCLC, IL15, KYNU, P2RX1, DNMT3B, MTOR, STAT1, GNAI2, P2RY2, TMBIM6, PCNA, GNPAT, SRF, HA…
GO:0000041	transition metal ion transport	112	1.9243	4.33957e-05	0.00108946	0.466667	ATP6V1F, ATP6V1B2, ATP6V0B, ATP6V0A1, ATP6AP1, CLTC, ATP6V1E1, TCN2, SLC39A11, ATP6V1A, TRPM2, ATP6V0E1, ATP6V0D1, FTL, SLC31A2, STEAP3, SLC11A1, ATP6V1D, SLC30A1, SLC39A7, ATP6V1C1, ATP7B, TCIRG1, SLC39A9, MCOLN1, ATP13A1, HFE, ATP6V0C, SLC31A1, FTH1, ATOX1, TFRC, SLC39A3, SLC40A1, SLC11A2
GO:0051262	protein tetramerization	172	1.81243	4.52596e-05	0.00112035	0.310924	ME1, HSD17B10, RRM2, ANXA2P2, TK1, ALDOA, CAT, DHRS4, KCNJ2, ALDH9A1, ANXA2, HM13, S100A10, HPRT1, PKM, TRPM2, DECR1, THG1L, HMGCR, ACPP, PDSS1, IDE, SHMT2, FBP1, SHMT1, OXA1L, RXRA, CDA, SBF2, RCC1, DNM1L, HMGCL, MCOLN1, HIST1H4I, HIST2H4B, INSR, HIST2H4A
GO:0006364	rRNA processing	214	-1.7166	4.68563e-05	0.00112975	0.419689	ESF1, EXOSC6, DIMT1, ZNHIT6, MPHOSPH10, RPUSD2, KRI1, UTP23, FBL, THUMPD1, RRP15, SBDS, KRR1, TRMT61B, PELP1, USP36, FRG1, RPF1, RIOK1, NOP58, NOL9, RPS21, MRPL1, UTP18, BTRC, RPL7, NAF1, RPS15, RRP1B, ABT1, METTL15, ISG20L2, NSA2, RPL10A, TEX10, METTL16, NGDN, RPL5, RPS7, RPS14, EXOSC2, TSR2, RPS16, SIRT1, RPS6, RPL35A, RPL14, RPS8, EXOSC8, RPL11, DDX51, NOL11, NOP14, EXOSC9, RPL7A, NSUN5P1, LAS…
GO:0060337	type I interferon signaling pathway	95	1.93252	4.93239e-05	0.00115899	0.5	HLA-G, MYD88, OAS1, IFNAR1, PTPN6, IFITM3, IKBKE, IFI27, IRF5, IFI35, STAT2, BST2, IRF8, MX1, TYK2, OAS2, OASL, IRAK1, OAS3, YTHDF3, ADAR, IFI6, RSAD2, PTPN2, TBK1, MX2, USP18, STAT1, XAF1, IRF2, PTPN11, IFIT1, MUL1, ZBP1, SAMHD1, HLA-H, IFIT3
GO:0006643	membrane lipid metabolic process	207	1.74858	5.31502e-05	0.00124278	0.402778	PPT1, GBA, GBGT1, HEXB, ELOVL1, TNFRSF1A, ORMDL2, CERS6, CTSA, BAX, MGST2, PLA2G15, SUMF1, PIGF, GLA, GLB1, MPPE1, NAGA, NEU1, GBA2, CLN6, CERS2, SPTLC2, SGMS1, STS, ALDH3A2, ST3GAL6, SAMD8, P2RX7, TEX2, SPTLC1, ASAH1, PIGS, CLN3, PIGA, PRKCD, ST6GALNAC3, GM2A, ACER3, PSAP, PPP2CA, SPHK1, CLN8, PIGN, ALDH3B1, GALC, SPTSSA, VAPA, CYP1B1, B4GALT5, SCCPDH, P2RX1, FUT7, GLTP, NEU3, FUCA1, ST8SIA4, B3…
GO:0019083	viral transcription	177	-1.73173	5.6921e-05	0.00132445	0.464706	RSF1, CCL4, NUCKS1, NUP43, RPL31, CCL5, RPL38, TRIM62, MDFIC, REST, RPS27A, RPS29, RPS21, RPL13A, JUN, RPL21, RPL13, RPL37A, RPL3, RPS3, RPL7, RPS3A, RPS15, RPL24, RRP1B, MID2, RPL6, RPL10A, TRIM13, RPL5, RPS7, RPS14, RPS5, RPL23A, TFAP4, RPS16, RPSA, RPS25, RPS6, RPL28, ZNF639, RPL35A, RPL14, TRIM32, NELFA, NUP35, RPS20, RPS8, CCNT1, NUP160, RPLP2, LEF1, RPL11, RPL34, CDK9, RPL7A, RPL10, RPL18, …
GO:0042737	drug catabolic process	140	1.90611	5.91759e-05	0.00137024	0.426667	PRDX3, RENBP, GPX1, PRDX1, NAGK, GSTZ1, CAT, NPL, AMPD3, SULT1A1, GNPDA1, DPYD, MAOA, XPNPEP1, FAH, IDE, HP, DLST, CTSH, SULT1A2, PCK2, COMT, ECE1, SULT1B1, PRDX5, ALDH3B1, POR, SMOX, CTBS, PCBD1, PRDX4, ALDH2
GO:0000184	nuclear-transcribed mRNA catabolic process, nonsense-mediated decay	120	-1.80845	6.51088e-05	0.00147985	0.576271	UPF3B, RPL31, RPL38, SMG6, RPS27A, RPS29, RPS21, UPF3A, RPL13A, RPL21, RPL13, RPL37A, RPL3, RPS3, RPL7, RPS3A, RPS15, RPL24, RPL6, RPL10A, RPL5, RPS7, RPS14, RPS5, RPL23A, RPS16, RPSA, RPS25, RPS6, RPL28, RPL35A, RPL14, GSPT2, RPS20, RPS8, RPLP2, UPF2, RPL11, RPL34, DCP1A, RPL7A, RPL10, RPL18, RPLP0, RPS4X, RPL23, RPS15A, RPS24, RPL18A, RPLP1, RPL8, RPS27, RPL36A, RPS9, RPL30, RPL32, RPL22, SECIS…
GO:0006081	cellular aldehyde metabolic process	74	2.02962	6.51508e-05	0.00147985	0.568182	ALDH4A1, TALDO1, IDH1, PGM2, G6PD, GRHPR, TPI1, PGD, ALDH9A1, AKR1A1, PGAM1, DERA, RPE, TKT, ALDH3A2, PNKD, PDXK, ALDH3B1, PGLS, PNPO, IDH2, CYP1B1, ESD, GOT2, GLO1
GO:0010499	proteasomal ubiquitin-independent protein catabolic process	23	2.11804	6.70371e-05	0.00151548	0.52381	PSMB3, PSMB7, PSMA4, PSMB6, PSMA6, PSMB2, PSMB1, PSMA7, PSMA5, PSMB5, KEAP1
GO:0051701	interaction with host	209	1.70672	7.47073e-05	0.00164436	0.416149	GAPDH, CTSB, FUCA2, SCARB2, THOC6, MRC1, CTNND1, IFITM3, LGALS1, SERPINB9, TSG101, TYMS, P4HB, SNX3, GRB2, IDE, ITGA5, VAMP8, LGALS9, CHMP2B, LDLR, RAB7A, RXRA, IST1, CLEC5A, CHMP2A, CDK1, CBL, GAS6, DDB1, RRAGA, TRIM25, CD86, CR1, EIF2AK4, CTNNB1, TRIM26, ATG7, SLC1A5, HYAL2, ICAM1, SCARB1, VPS18, INSR, WWP2, BCL2L11, CCNK, CHMP4B, GSN, PVR, EXOC7, VAPA, TFRC, ANPEP, FCN1, PTX3, UVRAG, PPID, ZC3…
GO:0002220	innate immune response activating cell surface receptor signaling pathway	116	1.83537	8.07492e-05	0.00174287	0.58	PSMB3, PSMB7, PSMA4, PSMB6, PSMD8, PSMA6, PSMB2, CLEC4A, PSMD3, PSMB1, PSMD2, PSMA7, PSMD7, CHUK, LILRA2, SYK, PSME3, CLEC4D, FCER1G, RAF1, CLEC4E, PRKCD, PSMA5, PAK1, PSMD14, PSMD5, PSMB5, PRKACA, PSMC2, CLEC6A, PSMD4, PSMD13, CUL1, PSMD1, PAK2, PSMC4, PSMD10, PSMD11, TAB3, PLCG2, TRAF6, FCN1, CARD9, EP300, LYN, FBXW11, PSMC3, PSMC1, PDPK1, MAP3K7, PSMC6, PSME2, MUC1, CD209, CLEC10A, ICAM3, NRAS…
GO:0051225	spindle assembly	108	1.83293	8.86914e-05	0.00186521	0.284211	TPX2, MYBL2, ASPM, KIF23, CDC20, BIRC5, KIF11, CENPW, KIF4A, KIFC1, NEK2, HAUS4, AURKA, AURKB, SPAG5, PLK1, RHOA, TUBGCP2, MAPRE1, HDAC3, CHMP2B, RCC1, TUBGCP3, NEK6, CHMP2A, TUBB, CCDC69
GO:0050764	regulation of phagocytosis	98	1.88042	8.87639e-05	0.00186521	0.546667	C2, PYCARD, TLR2, F2RL1, SIRPA, PPARG, DYSF, SYK, MERTK, HCK, SIRPB1, SNX3, ATG3, FGR, SLC11A1, CYBA, DOCK2, NCKAP1L, FCER1G, LMAN2, PTEN, GAS6, C4B, C4A, SPHK1, SCARB1, CLEC7A, CD36, IL15, MFGE8, IL15RA, PTX3, FCGR2B, APOA2, ABR, LRP1, FPR2, ANO6, CD300LF, RAB31, TNF
GO:0032418	lysosome localization	74	1.94671	9.28028e-05	0.00193305	0.631579	MILR1, SNAPIN, SYK, LAT2, RAB34, ARL8B, DEF8, VAMP8, LGALS9, HMOX1, BTK, BLOC1S1, PLEKHM2, FGR, FCER1G, BLOC1S2, SNAP23, CBL, C12orf4, FES, FAM98A, LAMTOR1, VAMP7, GAB2, LYN, PLEKHM1, KIF1B, PDPK1, STXBP2, TFEB, NR4A3, ADORA2B, SNX4, FER, SPAG9, SYTL4
GO:0070646	protein modification by small protein removal	299	1.60651	0.000103918	0.00215516	0.440329	PSMB3, CDC20, CDC25A, PSMB7, PSMA4, CCNA2, PSMB6, PSMD8, PSMA6, PSMB2, PSMD3, PSMB1, ADRM1, PSMD2, BRCA1, TOR1A, PSMA7, PSMD7, RAD23B, PSME3, RHOT1, RHOA, SNX3, SHMT2, VCP, INO80C, ACTB, ENY2, ARRB2, USP15, USP32, COPS3, CLSPN, CDK1, PTEN, SMAD1, KDM1B, NLRP3, PSMA5, HIF1A, COPS7A, BAP1, NFKBIA, USP10, PSMD14, PSMD5, STAMBP, PSMB5, PSMC2, USP39, PSMD4, SIAH2, PSMD13, PSMD1, UBE2D1, UBC, KEAP1, CO…
GO:0006479	protein methylation	179	-1.74402	0.000111818	0.00227555	0.421053	ATRX, ARID4B, SMYD3, ARID4A, HIST1H1E, KMT2E, GATA3, MTF2, AUTS2, SETD1A, FBL, MLLT6, BTG2, PRMT2, HIST1H1D, FAM98B, SUZ12, EED, PYGO2, SMAD4, SNRPB, PHF1, MECP2, PCMTD1, SUV39H2, SATB1, EHMT2, KDM3A, SETD1B, LMNA, BRD4, PHF19, BTG1, TET1, PRMT6, GFI1, N6AMT1, PRMT7, KMT2B, CTCF, RTF1, SIRT1, ZNF274, KMT2A, SETD6, MEN1, SNRPD3, ZNF335, SETD4, DNMT1, EHMT1, SETDB2, RIF1, MYB, VCPKMT, SETMAR
GO:0016197	endosomal transport	224	1.66951	0.000112108	0.00227555	0.415301	VPS25, STX10, ANKFY1, SNX32, CLTC, DENND5A, DENND1A, RAB13, SNF8, ANXA8, TSG101, SORT1, ANXA8L1, SNX8, VCP, VAMP3, CHMP2B, RAB7A, LRRK2, AP5B1, BLOC1S1, SNX5, RAB8A, VPS54, CHMP2A, CORO1C, VPS35, CLTCL1, BLOC1S2, TBC1D5, LYST, SNX1, UBAP1, EHD4, SNX2, RAB10, SNX33, VPS37A, GGA3, LEPROT, SNX17, PICALM, SQSTM1, AP1S1, CHMP5, ANKRD50, TOM1, ABCA1, STX6, RAB35, GRASP, CHMP1A, CHMP4B, TBC1D14, LAMTOR1…
GO:0090288	negative regulation of cellular response to growth factor stimulus	166	-1.85752	0.000117613	0.00237718	0.414634	ZBTB7A, TOB1, GATA3, TGFBR3, SKI, BCL9L, TRIM33, TGFBR1, SMAD7, TMPRSS6, WNT1, RPS27A, EID2, LEMD3, PMEPA1, PIN1, CTDSPL2, SNX25, SEMA6A, TWSG1, TGFBR2, TGFB3, SMURF2, EPN2, LDLRAD4, CASK, SMAD3, NEDD4, SIRT1, TGFB1, CADM4, NBL1, ZNF451, VASN
GO:0043112	receptor metabolic process	192	1.733	0.000123994	0.00248509	0.454545	CDK5, ANXA2P2, SDCBP, AP2S1, NRG1, CLTC, CLTA, PPARG, JAK2, ANXA2, SYK, CALCRL, ITGB2, LRPAP1, GRB2, NUMB, VAMP3, PSEN1, ADM, ARRB2, CD63, FCER1G, CAPN1, HNRNPK, TBC1D5, ECE1, SNX1, SCYL2, HIF1A, ARF1, SH3GLB1, PCSK9, PICALM, PICK1, CHMP5, NSF, NR1H3, DLG4, CD36, FURIN, LAMTOR1, ARRB1, AP2A1, DTX3L, TBC1D16, PLCG2, TFRC, ALS2, UVRAG, FLOT1, AP2M1, DNM1, ARAP1, LRP1, SMURF1, LILRB1, EHD3, SEC24A, …
GO:0032868	response to insulin	272	1.64128	0.0001513	0.00292737	0.402062	ATP6V1F, EIF6, TNFSF10, ATP6V1B2, CAT, ATP6V0B, TLR2, ATP6V0A1, YWHAG, ATP6AP1, ATP6V1E1, SRD5A1, PPARG, RAB13, INPPL1, GRB10, HADHA, PKM, SORT1, AP3S1, CYFIP1, ATP6V1A, ATP6V0E1, GCNT1, ATP6V0D1, GRB2, IDE, RHOQ, ZNF106, SP1, ADM, PTPRE, RAB8A, PCK2, HDAC9, ATP6V1D, PTEN, FOXO3, PRKCD, RAB10, ATP6V1C1, PAK1, OPA1, TCIRG1, ICAM1, PCSK9, EIF4EBP1, PDK4, USF1, MZB1, AANAT, TSC1, INSR, ATP6V0C, GAB1…
GO:1905330	regulation of morphogenesis of an epithelium	180	1.75212	0.000176951	0.00334943	0.495652	PSMB3, PSMB7, PSMA4, PSMB6, PSMD8, PSMA6, PSMB2, PSMD3, AP2S1, PSMB1, PSMD2, CLTC, PSMA7, PSMD7, PSME3, FZD5, HGF, SAPCD2, RHOA, PAX8, CXCL10, RXRA, ARRB2, PTEN, FZD2, PSMA5, CTNNB1, PSMD14, PSMD5, PSMB5, PSMC2, PSMD4, DAB2, RAC1, PSMD13, PSMD1, PSMC4, PSMD10, PSMD11, AP2A1, FZD1, RREB1, MTOR, STAT1, AP2M1, DVL3, CLASP1, PSMC3, SMURF1, PSMC1, TNF, ITGAX, AP2A2, CDC42, PSMC6, PSME2, VEGFA
GO:0046365	monosaccharide catabolic process	67	1.94136	0.000179675	0.00338754	0.408163	GAPDH, ALDOA, PGM2, GALK1, ENO1, ADPGK, PGK1, TPI1, AKR1A1, PGAM1, PKM, SORD, GLB1, RPE, HK2, HK1, HK3, CRYL1, PFKFB2, FUT4
GO:0097205	renal filtration	22	2.05902	0.000183493	0.00344591	0.615385	IGKV3-20, PTPRO, MYO1E, F2RL1, IGHA1, CORO2B, IGHA2, GAS6
GO:0090175	regulation of establishment of planar polarity	110	1.79901	0.000220816	0.00405113	0.511628	PSMB3, PSMB7, PSMA4, PSMB6, PSMD8, PSMA6, PSMB2, PSMD3, AP2S1, PSMB1, PSMD2, CLTC, PSMA7, PSMD7, PSME3, FZD5, SAPCD2, RHOA, ARRB2, FZD2, PSMA5, PSMD14, PSMD5, PSMB5, PSMC2, PSMD4, DAB2, RAC1, PSMD13, PSMD1, PSMC4, PSMD10, PSMD11, AP2A1, FZD1, AP2M1, DVL3, PSMC3, SMURF1, PSMC1, AP2A2, CDC42, PSMC6, PSME2
GO:0032722	positive regulation of chemokine production	58	1.93651	0.000244775	0.00442264	0.560976	PYCARD, TLR2, AIF1, SYK, C5, IL6R, ALOX15B, LGALS9, TLR4, HAVCR2, HMOX1, HIF1A, APP, CSF1R, CLEC7A, LPL, TICAM1, LRP1, ADAM17, TNF, RIPK2, TRPV4, EIF2AK2
GO:1902600	proton transmembrane transport	163	1.77063	0.000252278	0.00452393	0.547368	NDUFS7, COX7B, COX5A, COX8A, ATP6V1F, COX6A1, ATP6V1B2, HVCN1, CYC1, CLCN4, ATP6V0B, COX6B1, ATP6V0A1, ATP6AP1, SLC9A9, ATP6V1E1, ATP6V1A, ATP6V0E1, ATP6V0D1, ATP2A2, SLC2A9, NDUFA4, SLC36A1, PPIF, ATP6V1D, ATP6V1C1, CLCN3, CLCN5, TCIRG1, COX5B, COX15, ATP6V0C, SLC9A8, TMCO3, CHP1, SLC15A3, COX10, TMSB4X, SLC11A2, SLC15A4, COX4I1, CYB5A, SLC25A3, PARK7, SURF1, COX7A2L, SLC2A6, COX7A2, SLC9A6, ATP…
GO:0030193	regulation of blood coagulation	79	1.91455	0.000262463	0.00467145	0.510638	ANXA2P2, F2RL1, F12, PLEK, ANXA2, SYK, ANXA5, VKORC1, SERPING1, TLR4, THBD, TEC, FCER1G, PRKCD, HPSE, SH2B3, SERPINE1, USF1, CD36, THBS1, ABAT, LYN, UBASH3B, ANO6
GO:0006890	retrograde vesicle-mediated transport, Golgi to ER	86	1.81832	0.000266261	0.00472143	0.454545	KIF23, COPB2, KIF11, KIF4A, COPG1, COPZ1, KIF15, TMED9, KIF2C, COPG2, RAB1A, KDELR1, SURF4, KDELR2, ARF4, COPA, TMEM115, SCFD1, LMAN2, NAPA, ARF5, PICK1, RACGAP1, NSF, SEC22B, KIF18A, STX18, RER1, ERGIC1, BET1L, UVRAG, GBF1, SCYL1, HTT, ARCN1
GO:0002573	myeloid leukocyte differentiation	204	1.65647	0.000285229	0.00496548	0.496689	ANXA2P2, PPARGC1B, C1QC, FAM20C, BATF2, TLR2, F2RL1, ATP6AP1, RB1, CCR1, PPARG, ANXA2, SNX10, ID2, RASSF2, TFE3, MAFB, TLR4, LTBR, PDE1B, PSEN1, CEBPA, CD101, FCER1G, EVI2B, MAPK14, LILRB4, IFI16, TRIB1, SPI1, CTNNB1, CA2, FSTL3, TCIRG1, NME1, FES, JAGN1, NRROS, LRRK1, APP, MEF2C, CSF1R, MED1, HCLS1, MITF, LILRB3, RARA, IL15, ESRRA, RBPJ, TFRC, PTPN2, TRAF6, TYROBP, GAB2, MTOR, LYN, TNFRSF11A, OS…
GO:0002793	positive regulation of peptide secretion	288	1.60824	0.000296706	0.00512786	0.360825	GAPDH, TLR1, CASP1, IFNGR1, PYCARD, TLR2, F2RL1, S100A8, DYNLL1, AIF1, NADK, UNC13B, IL17RA, JAK2, CHUK, LILRA2, SYK, GPER1, ANG, FZD5, HK1, C5, ALOX15B, LGALS9, TLR4, HAVCR2, ADAM9, LRRK2, P2RX7, FGR, CD58, CLEC5A, TLR8, VPS35, LILRA5, MAPK14, NOD2, EXOC1, NLRP3, ITSN1, CLEC4E, PANX1, DNM1L, HIF1A, ARF1, HYAL2, PFKFB2, CD33, GLUL, TM7SF3, HFE, NLRP12, GLUD1, CLEC6A, CSF1R, GPI, LPL, RAC1, SERP1,…
GO:0060759	regulation of response to cytokine stimulus	190	1.67773	0.000304901	0.00525047	0.42963	IFNGR2, CARD16, CASP1, IFNGR1, PYCARD, TLR2, F2RL1, TNFRSF1A, AGPAT2, CASP4, NOL3, PTPN6, PPARG, JAK2, CHUK, SYK, PADI2, IKBKE, IL1R2, TLR4, PARP9, IRAK3, GAS6, VRK2, HIF1A, SH2B3, HIPK1, SPHK1, PIAS1, IRAK1, NR1H3, YTHDF3, ADAR, MED1, PARP14, IL1RN, TAF9, PTPN2, TBK1, USP18, STAT1, IFIH1, PTPN11, CARD8, KLF4, ADAM17, MUL1, ZBP1, CD300LF, SAMHD1, SUMO1, TNF, RIPK2, TNFAIP3, DHX9, IL1R1, GSTP1, SO…
GO:1901568	fatty acid derivative metabolic process	167	1.76369	0.000311455	0.00531709	0.354839	PPT1, ABCD1, GPX1, CBR1, LTA4H, ELOVL1, TLR2, TNFRSF1A, ABHD16A, ACLY, PLAA, SCD, HSD17B4, SYK, MGST2, ALOX5, ACSL1, MGST3, ACOX1, ALOX15B, FAR2, FADS1, PLA2G4A, PON2, TBXAS1, PNPLA8, GPX4, HMGCL, ACSL3, FABP5, ACSL4, FAR1, CYP1B1
GO:0042133	neurotransmitter metabolic process	153	1.77722	0.000311485	0.00531709	0.494253	P2RX4, TSPO, TLR2, SLC1A3, AIF1, TMEM106A, DPYD, SIRPA, ALDH9A1, MAOA, SRD5A1, JAK2, GLA, ITGB2, SHMT2, TLR4, SHMT1, PDE1B, COMT, TLR6, CLN3, SPR, CHKA, ICAM1, LRTOMT, DDAH2, PTK2B, SLC44A1, INSR, POR, ACP5, CLEC7A, CD36, RAC1, CYP1B1, GART, HNMT, MTOR, PTX3, TICAM1, ABAT, GLDC, ZC3H12A
GO:0031638	zymogen activation	53	1.9882	0.000312114	0.00531709	0.566667	ANXA2P2, ENO1, PYCARD, PGK1, F12, DHCR24, ANXA2, CTSZ, ASPH, CTSH, C1RL, IFI16, MMP14, SERPINE1, BAK1, FURIN, THBS1
GO:0036109	alpha-linolenic acid metabolic process	13	2.01141	0.00033962	0.00574464	0.727273	ABCD1, ELOVL1, HSD17B4, ACSL1, ACOX1, ACAA1, FADS1, ACOT8
GO:0034976	response to endoplasmic reticulum stress	285	1.56414	0.000359122	0.00595079	0.415584	UBE2J1, ERP44, ERLIN2, TNFRSF10B, CASP4, PDIA5, ACADVL, TOR1A, BAX, EDEM2, ERLIN1, PREB, HM13, JKAMP, UBQLN1, DNAJB12, APAF1, P4HB, PDIA6, SDF2, OS9, RNF185, TBL2, ATP6V0D1, FBXO6, YIF1A, TXNDC12, VCP, ATP2A2, LRRK2, TMUB2, SSR1, DNAJB11, ATF4, SEC61B, RNF175, ATF6, FAF2, ATF6B, BFAR, TRIM25, ATF3, OPA1, EIF2AK4, SEL1L, AIFM1, EDEM3, RCN3, HERPUD1, PPP2CB, WIPI1, BAK1, TPP1, UGGT2, BCL2L11, DERL3…
GO:0031639	plasminogen activation	25	2.01107	0.000372905	0.00609163	0.538462	ANXA2P2, ENO1, PGK1, F12, DHCR24, ANXA2, CTSZ
GO:0046364	monosaccharide biosynthetic process	98	1.81335	0.000377017	0.00613779	0.442857	TALDO1, GAPDH, ALDOA, ENO1, PGK1, G6PD, NLN, TPI1, PGD, AKR1A1, G6PC3, MDH2, PGAM1, SORD, SLC25A11, TKT, FBP1, PCK2, ATF4, DDB1, ATF3, GPD2, CHST15, GPI, PTPN2, DGAT2, MDH1, GOT2, EP300, SLC25A13, GNMT
GO:1902476	chloride transmembrane transport	88	1.9556	0.000393133	0.00631395	0.424242	CLIC1, CLCN7, CLCN4, GABRR2, BEST1, SLC1A3, SLC26A8, SLC26A6, CLCN6, SLC12A9, SLC12A6, CLIC4, CLCN3, CLCN5
GO:0032637	interleukin-8 production	82	1.84114	0.000396673	0.00634943	0.533333	MYD88, TLR1, PYCARD, TLR2, F2RL1, LILRA2, RAB1A, SYK, ANXA4, LGALS9, TLR4, CD58, TLR5, TLR8, TLR6, NOD2, HYAL2, SERPINE1, CD33, CLEC7A, ARRB1, CD14, FCN1, APOA2, TMSB4X, BCL3, ANXA1, KLF4, C5AR2, AFAP1L2, TNF, PARK7
GO:0009566	fertilization	182	1.80338	0.0004204	0.00669011	0.450704	ALDOA, HVCN1, SLC22A16, HEXB, SLIRP, GNPDA1, CCT5, UNC13B, BAX, CCT8, LHFPL2, VDAC2, TUBGCP3, CATSPER1, CDK1, C11orf74, TDRD9, FNDC3A, CRKL, ABHD2, PLB1, MFGE8, UBXN8, TCP1, ADCY3, UBAP2L, B4GALT1, LRMP, UBE2Q1, KDM5B, CD46, PARK7
GO:1902036	regulation of hematopoietic stem cell differentiation	72	1.8123	0.000473463	0.00747821	0.378788	PSMB3, PSMB7, PSMA4, PSMB6, PSMD8, PSMA6, PSMB2, PSMD3, PSMB1, PSMD2, PSMA7, PSMD7, LMO2, PSME3, PSMA5, PSMD14, PSMD5, PSMB5, PSMC2, PSMD4, PSMD13, PSMD1, PSMC4, PSMD10, PSMD11
GO:0006801	superoxide metabolic process	73	1.85965	0.000491526	0.00766401	0.588235	PRDX1, NCF1B, F2RL1, SH3PXD2B, NCF1C, SYK, NCF4, NCF1, ITGB2, ITGAM, NCF2, DHFRP1, CYBA, BST1, PRKCD, CYB5R4, NRROS, ACP5, CLEC7A, GNAI3, CD36, CYBB, CD177, TYROBP, GNAI2, SZT2, FPR2, TNF, PARK7, GSTP1
GO:0006575	cellular modified amino acid metabolic process	202	1.66608	0.000491836	0.00766401	0.483871	ALDH4A1, IDH1, MBOAT1, GPX1, GSTZ1, MGST1, OPLAH, PLOD1, TMLHE, ABHD16A, MTHFD2, G6PD, ALDH9A1, MGST2, ALDH1L2, TYMS, CTNS, ETHE1, P4HB, MTHFR, PAX8, SHMT2, GSR, SHMT1, PLSCR1, SLC22A4, PLA2G4A, AHCYL1, DHFRP1, CNDP2, AHCY, SULT1B1, LPCAT3, SLC19A1, VNN1, GPX4, CRTAP, CPQ, PTDSS1, POR, MED1, SLC27A1, CRAT, GCLC, GGH, PRDX4, GART, P4HA2, VNN3, GOT2, GNMT, GLO1, CPT1B, PTDSS2, NFE2L1, MTHFS, P4HA1,…
GO:0043174	nucleoside salvage	16	1.99096	0.00049326	0.00766401	0.461538	TK1, TK2, HPRT1, UPP1, TYMP, CDA
GO:0006027	glycosaminoglycan catabolic process	61	1.94942	0.000519463	0.00799303	0.586207	HEXB, HMMR, GLB1, GNS, SDC2, SDC4, ARSB, GUSB, SGSH, HPSE, HYAL2, AGRN, VCAN, NAGLU, CHP1, SDC3, FUCA1
GO:1903008	organelle disassembly	101	1.73044	0.000553583	0.00849065	0.467391	VDAC1, GBA, MAP1LC3B2, TSPO, GABARAP, HK2, FZD5, VCP, ATG3, MAP1LC3B, GABARAPL1, MFN2, CDK1, TMEM173, DNM1L, HIF1A, ATG7, WDR45B, MTIF3, GFM2, ATG9A, SQSTM1, WIPI1, RNF41, PLK3, DYRK3, GBF1, MRRF, HTT, SMURF1, CAMKK2, MUL1, GABARAPL2, PARK7, PINK1, FIS1, ATG2B, PELO, BECN1, FUNDC2, VPS13C, WDR45, CSNK2A2
GO:0090092	regulation of transmembrane receptor protein serine/threonine kinase signaling pathway	241	-1.66803	0.000573384	0.00876616	0.365854	CDKN1C, GDF11, LTBP4, ZBTB7A, TOB1, NEO1, TGFBR3, SKI, BMPR1A, RNF165, BCL9L, GIPC1, TRIM33, TGFBR1, SMAD4, FBXL15, SMAD7, TMPRSS6, WNT1, RPS27A, EID2, LEMD3, PMEPA1, PIN1, CTDSPL2, ZEB1, SNX25, TWSG1, TGFBR2, XIAP, TGFB3, NUMA1, RBPMS, SMURF2, LDLRAD4, SMAD3, SIRT1, TGFB1, NBL1, ZNF451, VASN, MEN1, ACVR2B, GDF7, ACVR2A
GO:0008217	regulation of blood pressure	182	1.75603	0.000579858	0.00883681	0.324675	CES1, PTPRO, RENBP, P2RX4, F2RL1, AGTRAP, OPRL1, PPARG, CTSZ, ACVRL1, ATP6AP2, ID2, PRCP, SCPEP1, RHOA, CORO2B, HMOX1, NTSR1, PLCB3, ADM, SNX5, CYBA, RNPEP, ECE1, GAS6
GO:0006888	ER to Golgi vesicle-mediated transport	212	1.58489	0.000595863	0.00905181	0.41989	COPB2, YIF1B, GORASP1, COPG1, COPZ1, DYNLL1, F5, TFG, MCFD2, PREB, TMED9, SEC23B, COPG2, RAB1A, CTSZ, KDELR1, KDELR2, SEC24D, CTSC, TRAPPC8, ARF4, DCTN4, MPPE1, COPA, AREG, TRAPPC11, DYNC1LI2, YIF1A, SEC13, TMEM115, VCP, DCTN3, LRRK2, SCFD1, LMAN2, NAPA, KLHL12, GAS6, TRAPPC1, SERPINA1, CAPZA1, CAPZA2, ARF1, DCTN2, CNIH4, NSF, ACTR10, SEC22B, ACTR1A, SEC23IP, SEC24C, VAPA, VAMP7, STX18, SEC31A, E…
GO:0043154	negative regulation of cysteine-type endopeptidase activity involved in apoptotic process	84	1.80246	0.00060955	0.00920112	0.5	LAMTOR5, PRDX3, BIRC5, GPX1, CARD16, NOL3, NAIP, DHCR24, SERPINB9, HGF, ARRB2, YWHAE, RAF1, GAS6, HERPUD1, MICAL1, PRDX5, SH3RF1, POR, SIAH2, PAK2, DNAJB6, ARRB1, IFI6, RPS6KA1, THBS1, CSNK2A1, KLF4, ARL6IP1, PARK7, MDM2, VEGFA
GO:2000379	positive regulation of reactive oxygen species metabolic process	102	1.76824	0.000631615	0.00950411	0.541667	P2RX4, TSPO, F2RL1, AIF1, TMEM106A, JAK2, SYK, ITGB2, ITGAM, GRB2, TLR4, CYBA, MAPK14, TLR6, FOXO3, PRKCD, ICAM1, RNF41, DDAH2, PTK2B, INSR, CLEC7A, GNAI3, CD36, NQO2, CD177, TYROBP, THBS1, MTOR, PTX3, TICAM1, GNAI2, ZC3H12A, CDKN1A, GADD45A, HDAC4, ROMO1, KLF4, FPR2
GO:0045730	respiratory burst	37	1.9299	0.000645872	0.00964956	0.551724	NCF1B, IGHA1, NCF1C, PGAM1, NCF4, HCK, NCF1, NCF2, SLC11A1, CYBA, IGHA2, GRN, INSR, CLEC7A, CYBB, RAC1
GO:0007029	endoplasmic reticulum organization	57	1.87302	0.00064735	0.00964956	0.575	TMEM38A, SEC61A1, LRRK2, RTN3, LMAN2, RAB10, RTN4, JAGN1, STX18, SEC31A, TMEM33, TOR1B, CCDC47, ARL6IP1, MOSPD3, RAB18, RAB3GAP1, UBL4A, TRAM2, BAG6, SEC16A, TOR1AIP2, LMAN2L
GO:0071772	response to BMP	170	-1.75371	0.000667369	0.00979864	0.402597	SLC33A1, TOB1, GATA3, NEO1, TGFBR3, SKI, BMPR1A, RNF165, TRIM33, SMAD4, FBXL15, SMAD7, TMPRSS6, WNT1, LEMD3, PDCD4, CTDSPL2, SMPD3, TWSG1, XIAP, RGMB, NUMA1, SMURF2, FAM83G, ZNF8, NBL1, USP9Y, ACVR2B, LEF1, GDF7, ACVR2A
GO:0002755	MyD88-dependent toll-like receptor signaling pathway	36	1.90105	0.000683715	0.00994305	0.470588	LY96, MYD88, TLR1, TLR2, TLR4, BTK, TLR5, TLR8, TLR6, IRAK3, IRAK1, CD36, UBC, TAB3, TRAF6, CD14
GO:1903557	positive regulation of tumor necrosis factor superfamily cytokine production	88	1.75972	0.000718462	0.0102915	0.486111	LY96, TLR1, IFNGR1, PYCARD, TLR2, CCR2, JAK2, LILRA2, SYK, SASH3, FZD5, LGALS9, TLR4, HAVCR2, PSEN1, LRRK2, CYBA, FCER1G, LILRA5, NOD2, CD86, APP, CLEC7A, CD36, LPL, CYBB, PTAFR, TYROBP, CD14, THBS1, TICAM1, CARD9, TNFRSF8, IFIH1, PTPN11
GO:0006672	ceramide metabolic process	92	1.77976	0.000733868	0.0104183	0.530303	GBA, HEXB, ELOVL1, TNFRSF1A, ORMDL2, CERS6, PLA2G15, GLA, NAGA, NEU1, GBA2, CLN6, CERS2, SPTLC2, SGMS1, SAMD8, P2RX7, SPTLC1, ASAH1, CLN3, PRKCD, ST6GALNAC3, GM2A, ACER3, PSAP, PPP2CA, SPHK1, CLN8, GALC, SPTSSA, B4GALT5, P2RX1, FUT7, NEU3, ST8SIA4
GO:1903034	regulation of response to wounding	179	1.6714	0.000751273	0.010571	0.447619	ANXA2P2, F2RL1, F12, PLEK, ANXA2, SYK, ANXA5, VKORC1, HMGCR, CERS2, SERPING1, WFDC1, TNFRSF12A, CAPN3, TLR4, THBD, TEC, FCER1G, GRN, PTEN, PRKCD, HPSE, MAP2K1, SH2B3, SERPINE1, USF1, CRK, CLEC7A, HBEGF, CD36, THBS1, RREB1, MTOR, PRKCE, ABAT, LYN, CDKN1A, CLASP1, CD109, LRP1, UBASH3B, ANXA1, KLF4, SRSF6, SCARF1, ANO6, KREMEN1
GO:0007034	vacuolar transport	142	1.62923	0.000773611	0.0107898	0.414062	VPS25, SCARB2, SNAPIN, VIPAS39, ANKFY1, SNF8, TSG101, SORT1, ATP6V0D1, VCP, CHMP2B, FAM160A2, LAMP2, M6PR, ARSB, RAB7A, AP3M1, LRRK2, VPS11, VPS54, CHMP2A, VPS35, GRN, LYST, DENND3, SCYL2, VPS37A, KIF13A, C9orf72, ARF1, PCSK9, LEPROT, PSAP, CHMP5, AP4M1, NCOA4, VPS18, CHMP1A, CHMP4B, NAGPA, VAMP7, AP3B1, DTX3L, ZFYVE16, TMEM50A, LRP1, HGS, SMURF1, VPS39, EHD3, VTI1B, VPS41, VPS37C
GO:0090263	positive regulation of canonical Wnt signaling pathway	147	1.66634	0.000778965	0.0108164	0.327103	ASPM, PSMB3, PSMB7, PSMA4, PSMB6, PSMD8, PSMA6, PSMB2, PSMD3, PSMB1, PSMD2, PSMA7, PSMD7, PSME3, VCP, DAAM2, LRRK2, VPS35, FRAT1, PSMA5, UBR5, PSMD14, PSMD5, LRRK1, PSMB5, PSMC2, JUP, PSMD4, PSMD13, PSMD1, RNF146, PSMC4, PSMD10, PSMD11, RBPJ
GO:1901216	positive regulation of neuron death	94	1.74238	0.000781122	0.0108164	0.533333	MYBL2, CDK5, C1QA, BAX, DDIT4, CTSZ, AIMP2, ITGB2, ITGAM, RHOA, TLR4, MCL1, ITGA1, CAPN2, ATF4, GRN, TLR6, FOXO3, CTNNB1, AIFM1, PCSK9, TP53BP2, PICALM, BACE1, BCL2L11, CASP9, MAP2K4, ZNF746, NQO2, KMO, TYROBP, MTOR, FCGR2B, HDAC4, TNF, MAP3K11, EIF2S1, FIS1, MAP3K5, UBE2M
GO:0048260	positive regulation of receptor-mediated endocytosis	51	1.89536	0.000782315	0.0108164	0.575758	PPT1, ANXA2P2, ANXA2, SYK, ARRB2, CD63, HNRNPK, TBC1D5, CBL, SCYL2, PCSK9, SERPINE1, HFE, PICK1, DAB2, HIP1, ARRB1, AP2A1, PLCG2
GO:0033865	nucleoside bisphosphate metabolic process	140	1.67049	0.000808686	0.0110528	0.346154	PPT1, DBI, ABCD1, PAPSS1, GSTZ1, ELOVL1, ACSS2, SULT1A1, ACLY, SCD, HSD17B4, COASY, PDHB, ACSL1, TPST1, SUCLA2, HMGCR, ACOT9, SUCLG1, FAR2, DLST, MPC1, SULT1A2, SULT1B1, OGDH, IMPAD1, HMGCL, ACOT8, PDK4, PPCS, ACSL3, ACSL4, PMVK, FAR1, PDHA1, KYNU
GO:1901605	alpha-amino acid metabolic process	222	1.61239	0.00084592	0.0114958	0.448529	ALDH4A1, ACCS, GSTZ1, PLOD1, BCAT1, SLC1A3, P4HB, ASL, MTHFR, FAH, DLST, SHMT2, SHMT1, GPT2, OAT, PYCR1, AHCYL1, SMS, COMT, AHCY, OGDH, HMGCL, SLC7A7, CRTAP, GLUL, GLUD2, DDAH2, GLUD1, PADI4, CSAD, GCLC, PCBD1, AFMID, PRDX4, GART, KYNU, KMO, HAL, HNMT, P4HA2, MPST, GLDC, DDO, GOT2, GNMT, HAAO, AZIN1, SEPHS2, HIBADH, MTHFS, ASRGL1, SDSL, TST, DLD, P4HA1, PARK7, PLOD3, MTHFD1, PSPH, SLC25A12, SERIN…
GO:0010821	regulation of mitochondrion organization	182	1.5868	0.00085337	0.0115641	0.290323	PRELID1, VDAC1, GPX1, GBA, TNFSF10, TSPO, PYCARD, YWHAG, NOL3, BAX, BMF, GPER1, RHOT1, HK2, FZD5, HGF, E2F1, SLC25A5, ACAA2, LRRK2, BID, VPS11, STAT2, ARRB2, MFN2, PPIF, VPS35, YWHAE, DNM1L, OPA1, HIF1A, FNIP2, ATG7, BAP1, SH3GLB1, LEPROT, RHOU, SLC35F6, TP53BP2, UBE2L3, SQSTM1, BAK1, RNF41, BCL2L11, YWHAH
GO:0016125	sterol metabolic process	166	1.65707	0.0008814	0.0119101	0.351852	CES1, LIPA, NPC2, GBA, CAT, SQLE, ERLIN2, ACLY, HDLBP, SCD, ACADVL, G6PD, ERLIN1, CYB5R3, DHCR24, FDPS, SOAT1, HMGCR, GBA2, CLN6, CYB5R1, SP1, LDLR, RXRA, ACAA2, CEBPA, NSDHL, NFYC, PCSK9, SNX17, APP, SCARB1, CLN8, ABCA1, POR, PMVK, CYP1B1, RAN
GO:2001234	negative regulation of apoptotic signaling pathway	230	1.56759	0.000897161	0.0120889	0.395349	PRELID1, GPX1, TNFSF10, ENO1, NDUFS3, TNFRSF10B, NOL3, BRCA1, BAX, PTTG1IP, RB1, PSME3, VDAC2, HGF, CTNNA1, TXNDC12, MCL1, HMOX1, PSEN1, SLC25A5, ACAA2, LRRK2, BID, ARRB2, PPIF, RAF1, SGK3, RRM2B, OPA1, LGALS3, HIF1A, CTNNB1, VNN1, TMBIM1, SNAI1, ICAM1, HERPUD1, SERPINE1, SLC35F6, SH3RF1, GNAI3, SIAH2, GCLC, PSMD10, IFI6, HIGD1A, TAF9, GRINA, THBS1, CSNK2A1, GNAI2, BCL2L2, FAS, HMGB2, TMBIM6, HTT…
GO:0098754	detoxification	131	1.71742	0.000940919	0.0125421	0.506329	TXN, PRDX3, GPX1, PRDX1, GSTZ1, MGST1, CAT, GSTO1, S100A9, TXNDC17, AKR1A1, MT1E, MGST2, MGST3, MT1F, HP, GSR, ACAA1, DHFRP1, MARC1, TXNRD2, SLC30A1, GPX4, MT1X, PRDX5, TXNRD1, CD36, KDM3B, PRDX4, ESD, ALOX5AP, SZT2, LOXHD1, SESN2, TNF, PARK7, MT2A, PRDX6, GSTP1, ADH5
GO:0006919	activation of cysteine-type endopeptidase activity involved in apoptotic process	86	1.7527	0.000962971	0.012724	0.426471	TNFSF10, CASP1, PYCARD, TNFRSF10B, S100A8, CASP4, S100A9, BAX, PPARG, JAK2, APAF1, BCL2L13, VCP, CTSH, BID, NLRC4, DAP, DLC1, NLRP3, AIFM1, BAK1, NLRP12, CASP9, HIP1, P2RX1, CASP5, FAS, CARD8, MUL1
GO:0046470	phosphatidylcholine metabolic process	83	1.80421	0.000973231	0.0127915	0.480769	DBI, MBOAT1, CSNK2B, PCTP, ABHD4, PLA2G15, PLBD1, LDLR, PLA2G4A, CAPN2, LPCAT3, CHKA, PNPLA8, ABHD3, LPCAT2, SCARB1, ACSL3, SLC44A1, FABP5, SLC27A1, CHPT1, PLB1, MFSD2A, APOA2, CSNK2A1
GO:0051321	meiotic cell cycle	249	1.59582	0.000994192	0.0130283	0.274648	ASPM, BUB1, TOP2A, CDC20, CDC25A, BUB1B, TRIP13, ESPL1, BRCA2, TUBG1, PTTG1, EXO1, CKS2, NEK2, AURKA, RBBP8, SLC26A8, NCAPH, NUF2, NSUN2, PLK1, TUBGCP2, M1AP, RMI1, MSH3, PIWIL4, PKMYT1, TUBGCP3, TDRD9, TOP3A, FANCA, ERCC1, PPP2CA, EREG, INSR, AGO4, HORMAD1, PSMD13, KIF18A
GO:0097352	autophagosome maturation	38	1.87331	0.00102333	0.0133005	0.424242	MAP1LC3B2, SMCR8, SNAPIN, UBQLN1, TSG101, GABARAP, VAMP8, VCP, MAP1LC3B, LAMP2, GABARAPL1, CLN3, CALCOCO2, MCOLN1
GO:0001510	RNA methylation	81	-1.73651	0.00116982	0.0148012	0.279412	ZC3H13, DIMT1, FBL, TRDMT1, METTL14, TRMT13, TRMT61B, TRMT2B, TGS1, TRMT10C, TRMT11, METTL2A, GTPBP3, TRMT10B, HENMT1, METTL15, METTL16, NSUN6, METTL8
GO:0032799	low-density lipoprotein receptor particle metabolic process	23	1.91611	0.00121154	0.015208	0.684211	ANXA2P2, AP2S1, CLTC, CLTA, PPARG, ANXA2, HNRNPK, PCSK9, FURIN, AP2A1, AP2M1, SEC24A, AP2A2
GO:0045471	response to ethanol	125	1.73317	0.00122345	0.0153172	0.470588	EPS8, CAT, S100A8, G6PD, TYMS, HMGCR, RHOA, TUFM, CDK1, PTEN, CBL, RGS19, SPI1, ALAD, ICAM1, EIF4EBP1, PSMD14, BAK1, STAT3, PTK2B, SETDB1, CYBB, GSN, RARA, GGH, CD14, ACTR2, PRKCE, ABAT, GOT2, SETD7, KCNMB1
GO:0031060	regulation of histone methylation	65	-1.77364	0.00122817	0.015336	0.509091	ATRX, KMT2E, GATA3, MTF2, AUTS2, MLLT6, EED, PYGO2, SMAD4, PHF1, MECP2, KDM3A, LMNA, BRD4, PHF19, TET1, PRMT6, GFI1, KMT2B, CTCF, RTF1, SIRT1, ZNF274, KMT2A, ZNF335, DNMT1, RIF1, MYB
GO:1903531	negative regulation of secretion by cell	211	1.61527	0.00127659	0.0157347	0.410256	CARD16, FN1, CCR2, F2RL1, TNFRSF1A, SERPINB1, ANXA5, ANXA4, HMGCR, IL1R2, VAMP8, LGALS9, VAMP3, HMOX1, PNKD, RHBDF2, RAB7A, ENY2, TLR8, HDAC9, LILRA5, TLR6, SLC30A1, NLRP3, GAS6, JAGN1, P2RY1, NR1H3, NLRP12, PIM3, DPH3, IDH2, RSAD2, FCGR2B, APOA2, SRGN, TMSB4X, GNAI2, ABAT, ZC3H12A, ABR, TMBIM6, PTPN11, ANXA1, KLF7, CARD8, LILRB1, C5AR2
GO:0019321	pentose metabolic process	15	1.91153	0.00129675	0.015901	0.5	TALDO1, G6PD, PGD, RPE, TKT
GO:0048259	regulation of receptor-mediated endocytosis	103	1.74253	0.00130466	0.015957	0.451613	PPT1, ANXA2P2, SDCBP, ANXA2, SYK, LRPAP1, NUMB, ARRB2, CD63, HNRNPK, TBC1D5, CBL, SCYL2, ARF1, PCSK9, SERPINE1, PICALM, HFE, PICK1, DAB2, DLG4, RAC1, HIP1, ARRB1, AP2A1, PLCG2, PIK3CB, FLOT1
GO:0061647	histone H3-K9 modification	48	-1.81881	0.00137538	0.0166937	0.564103	ATRX, ARID4B, ARID4A, NAP1L2, GATA3, SMAD4, SPHK2, MECP2, SUV39H2, EHMT2, KDM3A, LMNA, SIRT1, ZNF274, KMT2A, ZNF451, DNMT1, EHMT1, SETDB2, RIF1, MYB, CRTC2
GO:0072329	monocarboxylic acid catabolic process	132	1.64977	0.00146834	0.0176868	0.410526	ABCD1, HADHB, ABHD16A, ACADVL, HSD17B4, PGD, AKR1A1, PLA2G15, HADHA, SORD, ETFA, DECR1, ACOX1, FAH, ECHDC1, ALDH3A2, ACAA1, ACAA2, PCK2, PCCB, ECH1, ACOT8, CRYL1, ABHD3, ACAD10, ACOX3, CRAT, ABHD2, LDHD, MTOR, ABAT, CPT1B, IRS2, SESN2, SCP2, ASRGL1, CYP4F3, LONP2, ACADS
GO:0017001	antibiotic catabolic process	58	1.82531	0.00148056	0.0177891	0.5	PRDX3, RENBP, GPX1, PRDX1, NAGK, CAT, NPL, SULT1A1, GNPDA1, HP, SULT1A2, PCK2, SULT1B1, PRDX5, ALDH3B1, PRDX4, ALDH2, ESD
GO:0030041	actin filament polymerization	182	1.5764	0.00156233	0.0185559	0.492537	ARPC1B, MSRB2, EPS8, TWF2, MSRB1, PYCARD, AIF1, CDC42EP3, BRK1, JAK2, CAPG, PSTPIP2, ARPC3, HCK, CYFIP1, ANG, GBA2, RHOA, GRB2, WASF1, NCKAP1L, PLEKHG2, PRKCD, CAPZA1, CAPZA2, ARF1, ICAM1, PICK1, PTK2B, COTL1, GAS7, HCLS1, GSN, RAC1, ARPC2, DBNL, CDC42EP4, ACTR2, MTOR, PRKCE, TMSB4X, TTC17, ARPC5, FMN1, RASA1, TENM1, ARPC4, VASP, SPIRE1, CDC42EP1, TRIOBP, ARHGAP18, MTPN, SPTA1, SPTB, ACTR3, MICAL…
GO:0042053	regulation of dopamine metabolic process	20	1.9008	0.00156383	0.0185559	0.818182	HPRT1, ITGB2, ITGAM, PNKD, PDE1B, VPS35, COMT, ABAT, PARK7
GO:0042058	regulation of epidermal growth factor receptor signaling pathway	86	1.71386	0.00159202	0.0187505	0.575758	VPS25, SHKBP1, TSG101, DUSP3, NCF1, GPER1, AREG, DOK1, GRB2, RHBDF2, PSEN1, RAB7A, SPRY2, SNX5, ITGA1, CBL, APP, EREG, HBEGF, HIP1, STAM2, IFI6, PTPN2, ARAP1, STAM, HGS, MVB12B, ADAM17, AFAP1L2, PDE6G, CDC42, EPN1, PTPN12, PLAUR, FER, CHMP6, PTPRJ, EGF
GO:0140029	exocytic process	80	1.73241	0.00169809	0.0197559	0.526316	RALB, SNAPIN, UNC13B, PLEK, SYK, STX3, EXOC6, VAMP8, VAMP3, BTK, PSEN1, SCFD1, VPS11, RAB8A, FCER1G, SNAP23, NAPA, RAB10, VPS45, SYNJ1, VPS18, VAMP7, P2RX1, LYN, CTBP2, VTI1B, STX11, RAB3D, STXBP2, EXOC4
GO:0051984	positive regulation of chromosome segregation	28	1.86356	0.0017529	0.0202453	0.24	DLGAP5, CCNB1, CDC6, ESPL1, H2AFY, RB1
GO:0061640	cytoskeleton-dependent cytokinesis	100	1.68795	0.00176063	0.0202855	0.416667	KIF20A, KIF23, KIF4A, ESPL1, BRCA2, CIT, AURKB, CEP55, ANLN, PLK1, RHOA, DCTN3, CHMP2B, PDCD6IP, IST1, ZFYVE26, CHMP2A, SNX33, ECT2, ARF1, STAMBP, RACGAP1, CHMP5, RAB35, CHMP1A, KLHDC8B, CHMP4B, CDT1, ACTR2, JTB
GO:0006123	mitochondrial electron transport, cytochrome c to oxygen	21	1.88981	0.00177075	0.020304	0.705882	COX7B, COX5A, COX8A, COX6A1, COX6B1, NDUFA4, COX5B, COX15, COX10, COX4I1, COX7A2L, CYCS
GO:1904668	positive regulation of ubiquitin protein ligase activity	12	1.8892	0.00179288	0.0205085	0.545455	CDC20, GORASP1, UBE2C, RAB1A, PLK1, PTEN
GO:0042471	ear morphogenesis	118	-1.77474	0.00183795	0.0209737	0.409091	TSHZ1, GATA3, CEP290, PTK7, SLC9A3R1, LRIG1, FZD3, SCRIB, RPL38, BCR, MYO3B, WNT1, STRC, ZEB1, DVL2, DVL1, INSIG2, GATA2
GO:0031146	SCF-dependent proteasomal ubiquitin-dependent protein catabolic process	95	1.65825	0.00185989	0.0211735	0.373494	PSMB3, PSMB7, PSMA4, PSMB6, PSMD8, PSMA6, PSMB2, PSMD3, PSMB1, PSMD2, PSMA7, FBXO38, PSMD7, KIF14, FBXL5, PSME3, FBXO6, FBXL8, PSMA5, PSMD14, PSMD5, PSMB5, PSMC2, PSMD4, PSMD13, CUL1, PSMD1, PSMC4, PSMD10, PSMD11, RBX1
GO:0033077	T cell differentiation in thymus	70	-1.73667	0.00187062	0.0212032	0.454545	IL7R, ERBB2, GATA3, ZC3H8, BCL11B, EGR3, ZBTB1, ITPKB, FOXP3, CARD11, CD3E, CD3G, WNT1, ZEB1, ZAP70, CCR7, RASGRP1, CAMK4, CD28, TESPA1, BCL2, SOD1, RPS6, NKAP, B2M
GO:1903509	liposaccharide metabolic process	111	1.65379	0.0018915	0.0213802	0.404762	GBA, GBGT1, HEXB, CTSA, BAX, SUMF1, PIGF, GLA, GLB1, MPPE1, NAGA, NEU1, GBA2, CLN6, STS, ST3GAL6, ASAH1, PIGS, CLN3, PIGA, PRKCD, ST6GALNAC3, AOAH, GM2A, PSAP, PIGN, GALC, B4GALT5, SCCPDH, GLTP, NEU3, FUCA1, ST8SIA4, B3GNT5
GO:0002576	platelet degranulation	128	1.63555	0.00190421	0.021473	0.516129	ALDOA, FN1, TIMP1, F5, PLEK, LHFPL2, SYK, ANXA5, HGF, SERPING1, CYB5R1, PECAM1, LAMP2, CD63, FCER1G, GAS6, APLP2, QSOX1, FERMT3, TOR4A, SERPINA1, SERPINE1, PSAP, APP, GTPBP2, CD36, WDR1, SCCPDH, P2RX1, THBS1, SRGN, TMSB4X, CHID1, LYN, CD109, VTI1B, STXBP2, F8, VEGFA, ABCC4, ACTN4, SELP, TLN1, CFD, ACTN1, ITGA2B, EGF, SYTL4
GO:0050862	positive regulation of T cell receptor signaling pathway	14	-1.89725	0.0020227	0.0225427	0.75	CD81, CD226, RPS3, CCR7, LCK, TRAT1, PRKD2, TESPA1, CYLD
GO:0050820	positive regulation of coagulation	27	1.87164	0.00207382	0.0230586	0.578947	F12, PLEK, TLR4, PSEN1, THBD, HPSE, SERPINE1, USF1, CD36, THBS1, ANO6
GO:0043277	apoptotic cell clearance	46	1.81344	0.00211536	0.0234113	0.75	C2, MERTK, GAS6, JMJD6, C4B, C4A, SCARB1, NR1H3, MARCO, CD36, RARA, MFGE8, TYROBP, THBS1, FCN1, TXNDC5, TGM2, LRP1, CD300LF, BECN1, RHOBTB1, PEAR1, SPG11, RHOBTB2
GO:0022618	ribonucleoprotein complex assembly	277	-1.47119	0.00213808	0.023608	0.293578	RNU4-2, RNVU1-18, RNVU1-7, RNU1-2, RNU1-4, RNU1-3, RNU1-1, PSIP1, BRIX1, CNOT6L, ZNHIT6, LUC7L3, LUC7L, SF3A2, SRPK2, DENR, PUM2, SBDS, CIRBP, DDX6, TGS1, RPL38, SNRPB, GCFC2, NIP7, RPL13A, SFSWAP, PRPF6, RPL3, ATM, SMN1, NAF1, EIF4B, RPS15, RPL24, ABT1, SMN2, RPL6, PRKAA1, PRPF39, RPL5, RPS14, RPS5, PRMT7, RPL23A, RPSA, BICD1, CPSF6, DHX30, SNRPD2, SF1, RSL24D1, RPL11, AGO3, RBMX, SNRPD3, COIL, …
GO:0045410	positive regulation of interleukin-6 biosynthetic process	15	1.87849	0.00217314	0.0239397	0.733333	TLR1, SYK, TLR6, APP, STAT3, EREG, CLEC7A, PTAFR, TRAF6, TYROBP, TNF
GO:0036258	multivesicular body assembly	30	1.82833	0.00219112	0.0240268	0.607143	VPS25, SNF8, TSG101, CHMP2B, PDCD6IP, IST1, CHMP2A, VPS37A, CHMP5, CHMP1A, CHMP4B, STAM2, VTA1, STAM, RAB11A, HGS, VPS37C
GO:0010823	negative regulation of mitochondrion organization	55	1.7579	0.00220328	0.0241047	0.409091	PRELID1, GPX1, TSPO, NOL3, HGF, SLC25A5, ACAA2, LRRK2, ARRB2, PPIF, DNM1L, OPA1, FNIP2, ATG7, SLC35F6, RNF41, PSMD10, HIGD1A
GO:0036124	histone H3-K9 trimethylation	16	-1.88742	0.00223249	0.0243127	0.615385	ATRX, ARID4B, ARID4A, MECP2, SUV39H2, LMNA, SIRT1, ZNF274
GO:0006907	pinocytosis	21	1.8738	0.0022488	0.0244346	0.5625	PPT1, PYCARD, ANKFY1, MAPKAPK3, SNX5, DOCK2, EHD4, SNX33, NR1H3
GO:0090148	membrane fission	12	1.86882	0.00226191	0.0245212	0.7	CORO1C, MX1, DNM1L, OPA1, SH3GLB1, CHMP4B, MX2
GO:0007229	integrin-mediated signaling pathway	103	1.6592	0.00234387	0.0251522	0.459459	TIMP1, PLEK, ADAM15, DOCK1, SYK, HCK, ITGB2, ITGAM, CTNNA1, ITGA7, ITGA5, ADAM9, FGR, CD63, ITGA1, BST1, TEC, FCER1G, FERMT3, RCC2, PRAM1, ZYX, PTK2B, VAV3, CD177, TYROBP, LOXL3, PTPN11, PTK2, ITGAX, CDC42, ADAM10, ISG15, LAMA5
GO:0010257	NADH dehydrogenase complex assembly	64	1.69765	0.00234649	0.0251522	0.383333	NDUFS7, NDUFAF3, NDUFS6, NDUFB5, NDUFS3, NDUFAB1, NDUFS4, NDUFA6, NDUFA1, NDUFB9, NDUFA3, NDUFB10, NDUFAF1, NDUFB1, TIMMDC1, NDUFB3, OXA1L, NDUFS2, NDUFA8, NDUFS1, NDUFV3, NDUFC1, NDUFA2
GO:1900407	regulation of cellular response to oxidative stress	88	1.69982	0.00237949	0.0254488	0.440678	TXN, ABCD1, GPX1, NOL3, UBQLN1, P4HB, HGF, TLR4, MCL1, LRRK2, PYCR1, OXR1, DHFRP1, ATF4, TLR6, FOXO3, HIF1A, CTNNB1, VNN1, ATG7, PSAP, TSC1, CD36, FZD1, MAPKAP1, SZT2
GO:0032506	cytokinetic process	39	1.77908	0.00242413	0.0258105	0.459459	KIF20A, KIF23, AURKB, CEP55, ANLN, RHOA, CHMP2B, PDCD6IP, CHMP2A, SNX33, ECT2, ARF1, RACGAP1, CHMP5, CHMP1A, KLHDC8B, CHMP4B
GO:0001845	phagolysosome assembly	13	1.86251	0.00242968	0.025812	0.6	RAB20, RAB34, RAB39A, RAB7A, P2RX7, MYO7A
GO:1904385	cellular response to angiotensin	25	1.86684	0.00244775	0.0258886	0.4	CDC6, AGTRAP, AHCYL1, CYBA, PRKCD, CA2
GO:0045132	meiotic chromosome segregation	90	1.7381	0.0024786	0.0260425	0.234043	BUB1, TOP2A, BUB1B, TRIP13, ESPL1, PTTG1, NCAPH, NUF2, PLK1, M1AP, RMI1
GO:0060395	SMAD protein signal transduction	70	-1.78728	0.00251041	0.0263058	0.411765	GDF11, SLC33A1, RBM14, TOB1, SKI, BMPR1A, LNPEP, TGFBR1, SMAD4, JUN, TGFB3, RBPMS, SMAD3, TGFB1
GO:0021700	developmental maturation	284	1.51477	0.0025569	0.0265717	0.442308	CDC20, CCNB1, FAM20C, TRIP13, SNX19, C1QA, BRCA2, SNAPIN, AURKA, UNC13B, G6PD, RB1, KIF14, PPARG, SLC26A8, ACVRL1, TYMS, NSUN2, ID2, SLC26A6, ANG, THBS3, FZD5, RHOA, BTK, GLDN, LRRK2, CEBPA, CD63, PTEN, FOXO3, OPA1, HIF1A, CTNNB1, CLCN3, PICALM, APP, PICK1, EREG, PTK2B, PRKACA, AGRN, CLEC7A, DISC1, DLG4, IL15, ABHD2, RBPJ, B4GALT5, FBXO5, ANKS1A, MTOR, RAB32, NFIA, CDKN1A, EPAS1, ARCN1, SCARF1, A…
GO:0015718	monocarboxylic acid transport	162	1.63192	0.00264373	0.0272304	0.536585	ABCD1, P2RX4, SLC38A7, SLC27A3, SLC16A5, PPARG, SYK, ACSL1, SLC16A1, SLC26A6, SLC16A6, PLIN2, MPC1, NTSR1, RXRA, PLA2G4A, P2RX7, SLC16A3, STARD5, PNPLA8, SLC16A8, SLC6A12, ACSL3, ACSL4, CD36, SLC27A1, MFSD2A, THBS1, ABAT, GOT2, TNFRSF11A, SLC25A20, ANXA1, CPT1B, MAP2K6, SLC10A7, IRS2, ABCC4, ACACA, SLC51A, PRKAB2, MID1IP1, PRKAG2, SLCO3A1
GO:0090596	sensory organ morphogenesis	256	-1.59036	0.00264683	0.0272304	0.419048	GDF11, TOPORS, TSHZ1, ZHX2, CABP4, GATA3, CEP290, PTK7, SKI, SLC9A3R1, ABI2, SDK2, CCDC66, LRIG1, FZD3, SCRIB, PDE6C, RPL38, ARL6, BCR, MYO3B, WNT1, STRC, ZEB1, DVL2, CALB1, DVL1, C12orf57, EPHB1, PRKCI, INSIG2, GATA2, HMGN1, BCL2, TCAP, RARG, RDH13, SOD1, KDM2B, YY1, NKD1, LRP6, CELSR1, RING1
GO:0043094	cellular metabolic compound salvage	34	1.82087	0.00264883	0.0272304	0.384615	TK1, AMPD3, TK2, HPRT1, PNP, GMPR2, UPP1, TYMP, CDA, PDXK
GO:0072523	purine-containing compound catabolic process	51	1.77179	0.00266303	0.0273175	0.277778	ABCD1, GPX1, AMPD3, NUDT16, DPYD, HPRT1, PNP, PDE4B, NT5C2, AHCY
GO:0089718	amino acid import across plasma membrane	23	1.85965	0.00267665	0.0273983	0.75	SLC1A3, SLC3A2, NTSR1, PSEN1, SLC1A5, CLN8, SLC36A4, ARL6IP1, SLC7A1
GO:0033194	response to hydroperoxide	20	1.85363	0.00268475	0.0274224	0.647059	GPX1, MGST1, AIF1, JAK2, CHUK, SP1, OXR1, PRKCD, CD36, CD38, DAPK1
GO:0017157	regulation of exocytosis	217	1.54782	0.00273144	0.0277212	0.393701	CDK5, SDCBP, RALB, CCR2, F2RL1, ATP6AP1, SNAPIN, UNC13B, SYK, SNF8, TSG101, ITGB2, ITGAM, VAMP8, LGALS9, SDC4, HMOX1, PDCD6IP, ATP2A2, RAB7A, LRRK2, FGR, RAB8A, FCER1G, CHMP2A, NAPA, C12orf4, RAB10, DNM1L, ARF1, PRAM1, FES, MICAL1, P2RY1, NSF, VPS18, BACE1, VAMP7, PTAFR, CD177, P2RX1, GAB2, FCGR2B, GNAI2, LYN, ABR, CLASP1, STAM, HGS, ANXA1
GO:0030510	regulation of BMP signaling pathway	91	-1.74405	0.0027554	0.027905	0.380952	TOB1, NEO1, SKI, RNF165, TRIM33, SMAD4, FBXL15, SMAD7, TMPRSS6, WNT1, LEMD3, CTDSPL2, TWSG1, XIAP, NUMA1, SMURF2
GO:0043627	response to estrogen	73	1.73419	0.00286861	0.0288587	0.477273	ARPC1B, GBA, SRA1, LDHA, BRCA1, SRD5A1, PPARG, SERPINB9, CTNNA1, HMOX1, ARSB, IGFBP2, COMT, MMP14, TRIM25, ZNF366, CA2, RARA, ASH2L, APOA2, EP300
GO:0003071	renal system process involved in regulation of systemic arterial blood pressure	25	1.84929	0.00287377	0.0288587	0.6	PTPRO, F2RL1, RHOA, CORO2B, CYBA, GAS6
GO:1903076	regulation of protein localization to plasma membrane	95	1.66416	0.00295648	0.0295648	0.476923	CDK5, CLTC, STAC3, GPER1, STX3, VAMP8, NUMB, RHOQ, ACTB, MMP14, LGALS3, TMBIM1, PICALM, SQSTM1, RHOG, PPFIA1, ACSL3, GRASP, DAB2, PTPN9, STX7, EPHB2, RER1, PRKCE, AP2M1, RAB11A, LRP1, VTI1B, TMEM59, TNF, PDPK1
GO:0097066	response to thyroid hormone	26	1.84076	0.00299046	0.029842	0.555556	GBA, CTSB, ANXA2, LMO2, ANXA5, CTSL, CTSH, CTSS, MED1, GCLC
GO:0043300	regulation of leukocyte degranulation	46	1.74224	0.00305715	0.0304398	0.55	CCR2, F2RL1, SYK, ITGB2, ITGAM, VAMP8, LGALS9, HMOX1, FGR, FCER1G, C12orf4, PRAM1, FES, VAMP7, PTAFR, CD177, GAB2, FCGR2B, LYN, ABR, PDPK1, STXBP2
GO:2000482	regulation of interleukin-8 secretion	25	1.82826	0.00306313	0.0304398	0.7	TLR1, PYCARD, TLR2, F2RL1, ANXA4, LGALS9, CD58, TLR6, HYAL2, CD14, FCN1, TMSB4X, ANXA1, C5AR2
GO:0002082	regulation of oxidative phosphorylation	31	1.82381	0.00308032	0.0305471	0.454545	ABCD1, CCNB1, PGK1, AK4, RHOA, SHMT2, VCP, PPIF, DNAJC15, CDK1
GO:0043624	cellular protein complex disassembly	217	1.4831	0.00310058	0.0306841	0.446927	MRPL37, EIF5AL1, MRPL51, EPS8, TWF2, MRPL15, KIF18B, ERAL1, F2RL1, MRPL28, PLEK, KIF2C, ETF1, CAPG, MRPS7, MRPS18A, MRPL18, MRPL16, ASPH, OXA1L, MRPS2, MRPL12, MRPS10, CHCHD1, NAPA, MRPL3, MRPL47, CAPZA1, MRPL36, CAPZA2, SWAP70, MRPS15, MRPL23, GFM2, MICAL1, NSF, SYNJ1, MRPL11, MRPL33, MICAL2, GSN, KIF18A, MRPS5, WDR1, MRPS23, TTBK2, MAP1S, MRPL19, MRRF, MRPL24, CLASP1, GLE1, DNAJC6, TRIOBP, MTPN…
GO:0098656	anion transmembrane transport	288	1.49691	0.00320469	0.0316488	0.46875	VDAC1, SLC35B1, CLIC1, CLCN7, CLCN4, GABRR2, BEST1, SLC1A3, SLC38A7, SLC9A9, SLC26A8, SLC4A2, SLC16A1, SLC3A2, SLC38A2, SLC25A11, VDAC2, SLC26A6, CLCN6, SLC12A9, SLC35D2, SLC12A6, MPC1, NTSR1, PSEN1, SLC36A1, SLC16A3, SLC38A10, LRRC8D, SLC6A6, SLC43A2, SLC19A1, CLIC4, CLCN3, SLC1A5, CLCN5, SLC16A8, SLC7A7, SLC23A2, SLC6A12, CLN8, SLC35A2, ABCA1, SLC9A8, SLC7A5, SLC38A6, SLC37A2, SLC43A1, PTAFR, S…
GO:0019674	NAD metabolic process	76	1.68691	0.00324537	0.0319743	0.518519	GAPDH, ALDOA, ENO1, ADPGK, PGK1, NADK, LDHA, TPI1, MDH2, PGAM1, PKM, HK2, HK1, NMNAT1, VCP, HK3, PARP9, BST1, GPD2, GPI, NADSYN1, CD38, AFMID, KYNU, KMO, RNLS, MDH1, HAAO
GO:0046835	carbohydrate phosphorylation	24	1.83192	0.00326286	0.0319944	0.555556	NAGK, GALK1, PFKFB3, ITPK1, HK2, HK1, GNPTG, PFKFB4, HK3, PFKFB2
GO:2001057	reactive nitrogen species metabolic process	85	1.68093	0.00330054	0.0322614	0.509091	P2RX4, TSPO, TLR2, AIF1, TMEM106A, SIRPA, JAK2, GLA, SUOX, ITGB2, TLR4, MARC1, TLR6, SPR, ICAM1, DDAH2, PTK2B, INSR, POR, ACP5, CLEC7A, CD36, RAC1, CYP1B1, MTOR, PTX3, TICAM1, ZC3H12A
GO:0046683	response to organophosphorus	134	1.61124	0.00336385	0.0328131	0.353659	KCNQ1, PPARGC1B, P2RX4, MMP19, PER1, LDHA, NDUFS4, SRD5A1, TYMS, SLC26A6, AREG, P2RX7, THBD, RAPGEF2, PTEN, PANX1, SLC8A1, KCNE1, NME1, P2RY1, APP, AANAT, PTK2B, FOSL1, PTAFR, P2RX1, STAT1, P2RY2, PDE2A
GO:0009451	RNA modification	163	-1.52254	0.00338991	0.0329326	0.264286	ZC3H13, DIMT1, CTU1, RPUSD2, ELP2, FBL, THUMPD1, TRDMT1, METTL14, TRMT13, TRMT61B, TRMT2B, TGS1, CDKAL1, TRMT10C, TRMT11, TRUB1, PUS7L, METTL2A, DUS4L, FTO, GTPBP3, TRMT10B, MOCS3, NAF1, HENMT1, TYW5, METTL15, OSGEPL1, METTL16, MTFMT, NSUN6, ALKBH5, SSB, METTL8, APOBEC3G, DUS3L
GO:0070125	mitochondrial translational elongation	88	1.61292	0.00343417	0.0332947	0.481481	MRPL37, MRPL51, MRPL15, ERAL1, MRPL28, MRPS7, MRPS18A, MRPL18, MRPL16, OXA1L, TUFM, MRPS2, MRPL12, MRPS10, CHCHD1, MRPL3, MRPL47, MRPL36, MRPS15, MRPL23, MRPL11, MRPL33, MRPS5, MRPS23, MRPL19, MRPL24, GFM1, MRPS12, MRPL13, MRPS16, MRPL34, MRPS14, MRPS22, MRPS9, MRPS18C, MRPS35, MRPL27, MRPS18B, MRPL35
GO:0051650	establishment of vesicle localization	290	1.45422	0.00353874	0.0342389	0.428571	KIF23, CDK5, GORASP1, SNAPIN, F5, TFG, UNC13B, TOR1A, MCFD2, PREB, TMED9, RAB1A, CTSZ, SEC24D, CTSC, AP3S1, STX3, STARD3NL, AREG, SEC13, ATP2A2, PSEN1, DNAJC5, AP3M1, LRRK2, SCFD1, P2RX7, BLOC1S1, OTOF, BLOC1S2, SNAP23, NAPA, CLN3, KLHL12, TRAPPC1, SERPINA1, DNM1L, CTNNB1, MYO7A, KIF13A, ARF1, TMEM230, PICALM, P2RY1, WIPI1, DCTN2, NSF, SYNJ1, VPS18, SEC22B, BACE1, SEC23IP, SEC24C, VAMP7, FAM91A1,…
GO:0031348	negative regulation of defense response	239	1.50365	0.00360688	0.0347145	0.387755	SIGLEC11, HLA-G, ABCD1, GPX1, GBA, PYCARD, TNFAIP8L2, TNFRSF1A, TRAFD1, VSIG4, SIRPA, RB1, PPARG, SERPINB9, CLEC12B, CALCRL, GPER1, HGF, CUEDC2, IL1R2, SERPING1, WFDC1, LGALS9, HAVCR2, LDLR, ARRB2, VPS35, GRN, IFI16, IRAK3, NMI, C5orf30, NLRP3, HTRA1, PRKCD, SEC14L1, CR1, CRK, MEFV, NR1H3, NLRP12, ACP5, YTHDF3, ADAR, PARP14, MICB, PTPN2, FCGR2B, CHID1, ZC3H12A, ABR, TRIM38, RIOK3, KLF4, LILRB1, F…
GO:0018023	peptidyl-lysine trimethylation	44	-1.75121	0.00360973	0.0347145	0.5	ATRX, ARID4B, ARID4A, HIST1H1E, KMT2E, HIST1H1D, MECP2, SUV39H2, LMNA, BRD4, KMT2B, RTF1, SIRT1, ZNF274, KMT2A, ZNF335, SETD4
GO:0006767	water-soluble vitamin metabolic process	88	1.63319	0.00368212	0.0352685	0.449275	GSTO1, MTHFD2, TCN2, CYB5R3, AKR1A1, ALDH1L2, SLC2A3, MTHFR, ACPP, SLC19A2, SHMT2, SHMT1, DHFRP1, TPK1, PCCB, THTPA, SLC19A1, VNN1, PDXK, SLC23A2, ACP5, GCLC, PNPO, KYNU, KMO, VNN3, HAAO, SLC2A1, MTHFS, CYB5A, MTHFD1
GO:0006836	neurotransmitter transport	269	1.52418	0.00369094	0.0352822	0.426357	PPT1, CDK5, SNAPIN, SLC1A3, SLC38A7, UNC13B, TOR1A, SYK, GPER1, RHOT1, STX3, VAMP8, ICA1, PNKD, BTK, NTSR1, ATP2A2, PSEN1, DNAJC5, RPH3A, LRRK2, P2RX7, SLC36A1, FCER1G, SLC6A6, OTOF, SNAP23, NAPA, SLC30A1, DNM1L, SEC14L1, GLUL, SLC6A12, P2RY1, CLN8, MEF2C, PPFIA1, SYNJ1, VPS18, SLC44A1, MCTP1, BACE1, VAMP7, KMO, P2RX1, FLOT1, ABAT, LYN, SLC25A13, NAAA, CTBP2, LILRB1, ARL6IP1, STX11, SLC38A5
GO:0010507	negative regulation of autophagy	84	1.64025	0.00386838	0.0366842	0.4375	TSPO, POLDIP2, SMCR8, EIF4G1, CTSA, BMF, HGF, MCL1, HMOX1, LRRK2, SCFD1, FEZ2, DAP, QSOX1, RRAGA, ATG7, STAT3, RNF41, TSC1, SEC22B, CHMP4B, TBC1D14, TAB3, KDM4A, MTOR, RNF5, IL10RA, PTK2
GO:0051307	meiotic chromosome separation	25	1.82486	0.00392346	0.0370631	0.357143	TOP2A, ESPL1, NCAPH, M1AP, RMI1
GO:0060986	endocrine hormone secretion	47	-1.81818	0.00396237	0.0372791	0.333333	CRY1, GATA3, RAB11FIP5, RAB11FIP3, SMAD4, GHRL
GO:0032928	regulation of superoxide anion generation	22	1.81438	0.00403897	0.0378504	0.823529	F2RL1, SYK, ITGB2, ITGAM, CYBA, PRKCD, ACP5, CLEC7A, GNAI3, CD177, TYROBP, GNAI2, FPR2, GSTP1
GO:0034446	substrate adhesion-dependent cell spreading	100	1.6391	0.0040531	0.0379084	0.507937	FN1, LAMC1, PARVG, KIF14, S100A10, DOCK1, RAB1A, MERTK, SRGAP2, AKIP1, VAMP3, CORO1C, FERMT3, RCC2, CRK, CRKL, DOCK5, RAC1, ARPC2, PEAK1, MEGF9, RREB1, PTK2, TRIOBP, MICALL2, CDC42, LAMB2, LAMA5, PREX1, ACTN4, FER, GBP1
GO:0060042	retina morphogenesis in camera-type eye	49	-1.81918	0.00413223	0.0384225	0.411765	TOPORS, ZHX2, CABP4, SDK2, PDE6C, ARL6, CALB1
GO:0072665	protein localization to vacuole	65	1.65666	0.00421311	0.0390983	0.535714	LAMTOR5, VPS25, SCARB2, SNF8, TRAPPC8, KPTN, LAMP2, M6PR, RAB7A, AP3M1, VPS37A, GGA3, RTN4, SH3GLB1, AP4M1, NCOA4, SH3BP4, NAGPA, VAMP7, AP3B1, ZFYVE16, SZT2, HGS, SMURF1, VTI1B, VPS37C, TNFAIP3, BECN1, PIK3R4, VPS13C
GO:0008347	glial cell migration	49	1.73817	0.0043857	0.0404436	0.454545	CDK5, P2RX4, HEXB, TSPO, CCR2, SRGAP2, CERS2, MMP14, CTNNB1, RTN4, P2RY1, CRKL, DISC1, IDH2, SRGAP2C
GO:0051931	regulation of sensory perception	40	1.81534	0.00439199	0.0404436	0.583333	OPRL1, ACPP, NTSR1, COMT, FABP5, PTAFR, MTOR
GO:0097028	dendritic cell differentiation	42	1.74129	0.00446971	0.0408439	0.53125	HLA-G, BATF2, F2RL1, TRPM2, LGALS9, LTBR, PSEN1, LILRB2, FLT3, GAS6, SPI1, AZI2, RBPJ, TRAF6, FCGR2B, LYN, LILRB1
GO:0006607	NLS-bearing protein import into nucleus	18	-1.80391	0.00454001	0.041407	0.388889	RGPD5, RGPD6, RGPD8, KPNA5, CBLB, NUP35, RGPD3
GO:0016573	histone acetylation	156	-1.50716	0.00458414	0.0417297	0.386364	RSF1, JADE2, NAP1L2, RPS6KA5, KAT6B, GATA3, TAF10, AUTS2, JADE1, PHF20, PHF10, KANSL2, APBB1, PYGO2, FOXP3, SET, SMAD4, KANSL1, ING5, SPHK2, TAF7, MECP2, SUPT3H, BRD1, GATA2, CLOCK, TAF5, SIN3A, EPC1, MEAF6, CTCF, SIRT1, TGFB1, KMT2A, ZNF451, BRPF3, POLE3, DMAP1, LEF1, CTBP1, KAT6A, MBIP, DR1, MSL1, ING3, YEATS4, TRIM16, TADA1, CRTC2, NAA40, TAF9B
GO:0060021	roof of mouth development	89	-1.67372	0.00459353	0.0417355	0.3125	GDF11, TSHZ1, PLEKHA1, TGFBR3, SKI, BMPR1A, DHRS3, MSC, PYGO2, TGFBR1, SMAD4, ARID5B, TGFBR2, INSIG2, TGFB3
GO:0006730	one-carbon metabolic process	27	1.77759	0.00462906	0.0419784	0.608696	MTHFD2, ALDH1L2, TYMS, MTHFR, SHMT2, SHMT1, AHCYL1, DHFRP1, AHCY, MAT2A, GNMT, SFXN3, MTHFS, MTHFD1
GO:0051187	cofactor catabolic process	65	1.72627	0.00465558	0.0421388	0.323529	PRDX3, ABCD1, GPX1, PRDX1, CAT, BLVRA, ALDH1L2, HP, VCP, HMOX1, AHCY
GO:0051785	positive regulation of nuclear division	66	1.69607	0.00472376	0.0426749	0.317073	DLGAP5, CDCA5, ESPL1, H2AFY, AURKA, UBE2C, RB1, NSFL1C, UBXN2B, SPHK1, EREG, INSR, CDT1
GO:0043032	positive regulation of macrophage activation	27	1.80299	0.00475325	0.0427792	0.533333	CTSC, TLR4, HAVCR2, LRRK2, CEBPA, TLR6, THBS1, KARS
GO:0034142	toll-like receptor 4 signaling pathway	35	1.76526	0.00476914	0.0428415	0.72	LY96, F2RL1, PELI1, LILRA2, ITGB2, ITGAM, TLR4, PIK3AP1, NFKBIA, IRAK1, NR1H3, WDFY1, CD14, PRKCE, LYN, RIPK2, TNFAIP3, APPL1
GO:0006691	leukotriene metabolic process	31	1.80495	0.00479184	0.0429644	0.428571	LTA4H, TLR2, SYK, MGST2, ALOX5, MGST3
GO:0044275	cellular carbohydrate catabolic process	45	1.72238	0.00483738	0.0432103	0.441176	PGM2, SCARB2, PYGL, TPI1, PGD, GAA, PGAM1, SORD, GUSB, PHKB, PPP1R3D, PHKA2, MANBA, GPD2, AOAH
GO:0030316	osteoclast differentiation	97	1.59893	0.00486343	0.0432809	0.541667	ANXA2P2, PPARGC1B, FAM20C, ATP6AP1, CCR1, ANXA2, SNX10, RASSF2, TFE3, MAFB, TLR4, FCER1G, MAPK14, LILRB4, CTNNB1, CA2, FSTL3, TCIRG1, LRRK1, CSF1R, MITF, LILRB3, ESRRA, TFRC, TRAF6, TYROBP, GAB2, MTOR, TNFRSF11A, OSCAR, CD109, GLO1, UBASH3B, SBNO2, LILRB1, SIGLEC15, KLF10, TNF, NOTCH2
GO:0008637	apoptotic mitochondrial changes	124	1.54757	0.00490242	0.0435467	0.367347	PRELID1, GPX1, TNFSF10, PYCARD, YWHAG, NOL3, BAX, BMF, GPER1, RHOT1, HK2, HGF, E2F1, ATG3, SLC25A5, ACAA2, BID, ARRB2, PPIF, VPS35, BLOC1S2, YWHAE, NDUFS1, DNM1L, OPA1, PPP2CB, SLC35F6, TP53BP2, BAK1, BCL2L11, YWHAH, GCLC, PSMD10, IFI6, HIGD1A, TFDP1
GO:0051881	regulation of mitochondrial membrane potential	72	1.65077	0.00491173	0.0435483	0.433962	PRELID1, PRDX3, ABCD1, CLIC1, TSPO, BAX, CTNS, VCP, LRRK2, BID, PYCR1, P2RX7, NDUFS1, BAK1, GCLC, IFI6, SLC25A36, MUL1, HEBP2, PARK7, PINK1, PPA2, RNF122
GO:0051965	positive regulation of synapse assembly	68	-1.78796	0.00492694	0.0435699	0.65	EFNA5, CLSTN1, NLGN3, GHRL, NTRK1, AMIGO2, CLSTN3, NLGN2, LRRN3, EPHB1, ADNP, AMIGO1, EEF2K
GO:0051988	regulation of attachment of spindle microtubules to kinetochore	12	1.80272	0.00504733	0.0444203	0.75	CCNB1, NEK2, KNSTRN, SPAG5, ECT2, RCC2, RACGAP1, CDC42, BECN1
GO:0031056	regulation of histone modification	143	-1.51778	0.0050567	0.0444207	0.386555	ATRX, NAP1L2, KMT2E, RPS6KA5, GATA3, MTF2, SKI, AUTS2, MLLT6, EED, PYGO2, MAPK8, FOXP3, SET, SMAD4, PHF1, SPHK2, TAF7, MECP2, ATM, KDM3A, GATA2, LMNA, SIN3A, BRD4, PHF19, TET1, PRKD2, PRMT6, GFI1, KMT2B, CTCF, RTF1, SIRT1, TGFB1, ZNF274, KMT2A, ZNF451, CDK9, ZNF335, CAMK2D, DNMT1, CTBP1, KDM5A, RIF1, MYB
GO:0043902	positive regulation of multi-organism process	188	1.47473	0.00516204	0.0452628	0.375839	CD180, TOP2A, SIGLEC16, GAPDH, LY96, ANXA2P2, ACVR1B, F2RL1, AURKA, UNC13B, LHFPL2, ANXA2, SYK, LGALS1, TSG101, P4HB, PPIB, LGALS9, HAVCR2, CHMP2B, SP1, POLR2E, RAB7A, POLR2J, POLR2G, CYBA, CHMP2A, SASH1, GRN, DDB1, P2RY1, GTF2F2, LY86, GTF2B, CSF1R, CLEC7A, BCL2L11, ADAR, CHMP4B, VAPA, PLB1, PTAFR, TRAF6, TBK1, PPID, EP300, TRIM38, POLR2D, HDAC4, PKN2, IFIT1, TRIM21, POLR2B, RIPK2, POLR2L, NELFE
GO:0050729	positive regulation of inflammatory response	153	1.549	0.00518944	0.0453363	0.389474	MYD88, TLR2, CCR2, TNFRSF1A, S100A8, S100A9, F12, IL17RA, JAK2, MGST2, CTSC, IL18, VAMP8, TLR4, BTK, LDLR, LRRK2, CEBPA, FCER1G, LILRA5, GRN, TLR6, NOD2, HYAL2, PLA2G7, SERPINE1, NFKBIA, S100A12, NLRP12, CLEC7A, LPL, IL15, VAMP7, TICAM1, PDE2A, TNFRSF11A, TGM2
GO:0097191	extrinsic apoptotic signaling pathway	224	1.4558	0.00524846	0.0457681	0.404762	GPX1, TNFSF10, ACVR1B, PYCARD, TNFRSF1A, TNFRSF10B, NOL3, BRCA1, BAX, JAK2, PSME3, SORT1, GABARAP, GPER1, IFI27, HGF, CTNNA1, IL6R, TNFRSF12A, MCL1, HMOX1, LTBR, BID, P2RX7, BLOC1S2, STK3, PTEN, RAF1, FOXO3, SGK3, ATF3, DEDD, LGALS3, TMBIM1, HYAL2, ICAM1, SERPINE1, HIPK1, BAK1, RNF41, SH3RF1, BCL2L11, CASP9, SIAH2, GCLC, PAK2, DAPK1, PPP1CA, IFI6, THBS1, BCL2L2, FAS, HMGB2, HTT, PDIA3, MKNK2, EYA…
GO:0001774	microglial cell activation	48	1.7046	0.00530434	0.0460031	0.416667	C1QA, IFNGR1, TLR2, AIF1, JAK2, CTSC, ITGB2, ITGAM, LDLR, LRRK2, TLR8, GRN, TLR6, SPHK1, APP
GO:0034058	endosomal vesicle fusion	10	1.79135	0.00535674	0.0462737	0.7	ANKFY1, VPS11, SPHK1, VPS8, SAMD9L, VPS39, VPS41
GO:0035635	entry of bacterium into host cell	15	1.79126	0.00536464	0.0462737	0.6	FUCA2, CTNND1, GRB2, CBL, CTNNB1, EXOC7
GO:0002385	mucosal immune response	36	-1.78436	0.00543382	0.0467858	0.444444	CAMP, CD160, LTF, OTUD7B, DEFA3, DEFA1, DEFA1B, XCL1
GO:0006022	aminoglycan metabolic process	170	1.53942	0.00551255	0.0471234	0.402062	CHST13, HEXB, CLTC, HMMR, EXT1, GLB1, GNS, HGF, CLN6, SDC2, SDC4, SLC35D2, ST3GAL6, ARSB, DSE, GUSB, CSGALNACT2, SGSH, IMPAD1, HPSE, CHPF2, HYAL2, NDST2, CHST15, GLCE, AGRN, VCAN, EXT2, NAGLU, IL15, CTBS, CHP1, AP2A1, SDC3, B4GALT5, B3GNT8, CHSY1, FUCA1, B3GNT5
GO:2000756	regulation of peptidyl-lysine acetylation	59	-1.65691	0.00567039	0.048386	0.382979	NAP1L2, RPS6KA5, GATA3, AUTS2, PYGO2, FOXP3, SET, SMAD4, SPHK2, TAF7, GATA2, SIN3A, PRKAA1, CTCF, SIRT1, TGFB1, KMT2A, ZNF451
GO:1905819	negative regulation of chromosome separation	40	1.70398	0.0057602	0.0488711	0.323529	BUB1, CDC20, BUB1B, CCNB1, CENPF, TRIP13, PTTG1, AURKB, PLK1, ANAPC15, PSMG2
GO:0019432	triglyceride biosynthetic process	41	1.74717	0.00584458	0.0490568	0.5	ACSL1, LDLR, PCK2, SCARB1, NR1H3, ACSL4, LPL, SLC27A1, GPAT2, CNEP1R1, DGAT2, CTDNEP1
GO:0001659	temperature homeostasis	173	1.50772	0.00593164	0.0495515	0.315789	PPARGC1B, GPX1, CCR2, GADD45G, PCTP, SCD, ACADVL, PRKAB1, RB1, JAK2, RHEB, FH, SYK, GRB10, ACSL1, STAT6, IL18, TRPM2, DECR1, ZNF516, TFE3, HDAC3, TLR4, NTSR1, MFN2, ATF4, PDGFC, DOCK7, STAT3, NR1H3, FABP5, TLE3, ZBTB7B, CD36, SLC27A1, IL15
Legend
Size	Number of genes defining the biological process in the GO database
NES	Normalize Enrichment Score, indicating the level of enrichment and its directionality
P value	Empirical statistical significance value for enrichment (n=1e6 permutations)
P adjusted	FDR-corrected p-value
Ratio	Ratio between #core BP enriched genes and #total genes in biological process
CoreEnrichment	Genes from the BP enriched in the dataset.

## Sheet: Supplementary Table 4
Supplementary Table 4: List of biological processes associated with the treatment with abatacept (granulocyte adjusted)
GO Term	Biological process description	Size	NES	P value	P adj	Ratio	CoreEnrichment
GO:0140014	mitotic nuclear division	264	-2.22187	1.7509e-06	0.000128214	0.393939	CDC20, KIFC1, CENPF, BIRC5, CDT1, BUB1, MKI67, CDCA5, TPX2, PTTG1, NCAPH, KIF2C, RHOA, IK, KIF11, PKMYT1, BUB1B, CHEK1, CDCA8, H2AFY, CEP97, CDC25C, PLK1, MYBL2, PRC1, RACGAP1, UBE2C, HIRA, CHMP2A, ESPL1, ANLN, KLHL22, NCAPG, NDC80, SGOL1, CHMP1A, CENPE, RAD21, ZWINT, CDC6, INCENP, UBXN2B, NCAPD2, SPAG5, CCNB1, INSR, CHTF8, VPS4B, LRP5, HNRNPU, CHMP4B, GEN1, KNSTRN, TGFB1, NSFL1C, CUL3, CLASP1, C…
GO:0038093	Fc receptor signaling pathway	241	-3.02069	1.75607e-06	0.000128214	0.371041	IGKV2D-28, IGKV2-28, IGKV1-5, IGLV2-11, IGLV3-25, IGLV1-40, IGLC2, IGLV3-1, IGHV3-11, IGKV2D-30, IGHV4-59, IGLC3, IGHV3-23, IGHG2, IGKV1D-39, IGHG1, IGKV1-39, IGKV1-12, IGHG4, IGLV2-14, IGKV2-30, IGKV1-16, IGLV3-19, IGLV2-8, IGHV3-53, IGKV4-1, IGHV3-30, IGKV1-17, IGLV3-21, IGKV3D-20, IGHV3-33, IGLV6-57, IGKV3-15, IGKV3-20, IGLV1-44, IGHV3-7, IGHV4-39, IGKV1D-33, IGLV1-47, IGLV2-23, IGHG3, IGHV2-5…
GO:1901988	negative regulation of cell cycle phase transition	267	-1.81077	1.7568e-06	0.000128214	0.295455	CDC20, GTSE1, CENPF, CDT1, BUB1, IK, BUB1B, CHEK1, H2AFY, BRE, CDC25C, PLK1, CLSPN, PSMC1, ORC1, TAOK3, KLHL22, PSMC4, NDC80, ARID3A, PSMD13, RAD21, ZFP36L2, CDC6, CNOT10, PSMD9, CCNB1, PSMB2, EZH2, PRKDC, PSME3, SLFN11, DTL, GEN1, WEE1, PLK2, CNOT8, SYF2, NACC2, PSME1, SOX4, E2F1, TOPBP1, CASP2, BRCC3, PSMD3, AURKB, MIR29A, CTDSP1, CNOT1, RPA2, PSMD11, FOXN3, CNOT11, CNOT3, GIGYF2, SPDL1, PSMB10…
GO:0002440	production of molecular mediator of immune response	286	-2.75821	1.75835e-06	0.000128214	0.215596	IGKV2D-28, IGKV2-28, IGKV1-5, IGLV2-11, IGLV3-25, IGLV1-40, IGLV3-1, IGKV2D-30, IGKV1D-39, IGKV1-39, IGKV1-12, IGLV2-14, IGKV2-30, IGKV1-16, IGKV1-9, IGLV3-19, IGLV2-8, MZB1, IGKV4-1, IGKV1-17, IGLV3-21, IGKV3D-20, IGLV6-57, FOXP3, IGKV3-15, IGKV3-20, IGLV1-44, IGKV2-24, IGKV3D-15, IGKV1D-33, IGLV1-47, IGKV1-27, IGLV2-23, KIR2DL4, IGLV3-10, PRKCZ, IL18R1, IGLV7-46, IRAK3, IGLV7-43, IGLV8-61, SASH…
GO:0045637	regulation of myeloid cell differentiation	251	-1.95872	1.76428e-06	0.000128214	0.38756	HIST1H3J, HIST1H3B, HIST1H3G, HIST1H3C, HIST2H3C, HIST2H3A, HIST1H4A, HIST1H3F, KLF10, FADD, HCLS1, JUN, ASH2L, ARNT, HMGB3, TRIB1, HIST1H3D, HIST2H3D, PRKCB, HIST1H3I, CTNNB1, FBN1, NCKAP1L, ATP6AP1, KLF13, RASSF2, HIST1H3A, ZBTB16, HIST1H4H, TGFB1, HIST2H4B, HIST2H4A, INPP5D, ACVR1B, TCTA, EVI2B, CREBBP, HSPA1A, HIST1H3H, SMAP1, RUNX1, LEO1, KMT2E, AGO4, UBASH3B, LTF, HIST1H4D, STAT3, MAFB, HMG…
GO:0019882	antigen processing and presentation	226	-1.97159	1.76618e-06	0.000128214	0.368932	KIF2C, KIF11, RAB7A, RACGAP1, PSMC1, CALR, CAPZB, SEC24D, SNAP23, OSBPL1A, PSMC4, CTSD, CENPE, CD68, DCTN4, PSMD13, RAB32, CLTC, BCAP31, PSMD9, DCTN3, PSMB2, PDIA3, RAB27A, PSME3, NCF1, TAPBP, CLTA, CANX, DNM2, AP1G1, AP1M1, DCTN2, RAB35, HLA-C, PSME1, HLA-A, HLA-B, RFTN1, SEC24C, CYBA, NCF2, ACTR1A, KIF3C, WAS, KIF23, PSMD3, MR1, PSMD11, KIF5A, RAB33A, SLC11A1, HLA-E, SEC23A, PSMB10, PSMB3, RAB1…
GO:0050864	regulation of B cell activation	184	-2.76453	1.80966e-06	0.000128214	0.326241	IGLC2, IGHV3-11, IGHV4-59, IGHA1, IGLC3, IGHV3-23, IGHG2, IGHG1, IGHG4, IGHA2, IGHV3-53, IGHV5-51, MZB1, IGHV3-30, IGHV3-33, IGHV6-1, FOXP3, IGHV3-7, IGHV3-74, IGHV4-39, IGHV3-15, IGHV4-61, IGHG3, IGHV4-31, CTLA4, IGHV2-5, IGHV4-4, IGHV1-69, IGHV3-9, IGHV1-18, IGHV3-49, HMGB3, TIRAP, IGHV4-34, IGHV3-48, IGLC7, IGHV3-21, SASH3, SYK, CD38, IGLL5, PARP3, ZFP36L2, IGHV1-3, NCKAP1L, PTPN6
GO:0002526	acute inflammatory response	220	-3.09226	1.81013e-06	0.000128214	0.378571	IGKV2D-28, IGKV2-28, IGKV1-5, IGLV2-11, IGLV3-25, IGLV1-40, IGLC2, IGLV3-1, IGHV3-11, IGKV2D-30, IGHV4-59, IGLC3, IGHV3-23, IGHG2, IGKV1D-39, IGHG1, IGKV1-39, IGKV1-12, IGHG4, IGLV2-14, IGKV2-30, IGKV1-16, IGLV3-19, IGLV2-8, IGHV3-53, IGKV4-1, IGHV3-30, IGKV1-17, IGLV3-21, IGKV3D-20, IGHV3-33, IGLV6-57, PIK3CG, IGKV3-15, IGKV3-20, IGLV1-44, IGHV3-7, IGHV4-39, IGKV1D-33, IGLV1-47, IGLV2-23, IGHG3,…
GO:0031497	chromatin assembly	165	-2.64289	1.81275e-06	0.000128214	0.40146	HIST1H1B, HIST1H3J, HIST1H3B, HIST1H3G, HIST1H3C, HIST1H2BH, HJURP, HIST2H3C, HIST2H3A, HIST1H2BN, HIST1H2BI, HIST1H2BM, HIST1H1C, HIST1H1E, HIST1H2BO, HIST1H2BL, HIST1H4A, HIST1H3F, HIST1H2BK, HIST1H2BE, MCM2, HIST1H2BF, HIST1H2BD, H2AFY, HIST2H2BF, HIST1H1T, SPTY2D1, HIST1H3D, HIST1H2BB, HIRA, HIST2H3D, HELLS, CENPM, HIST1H2BJ, CHAF1B, HIST1H3I, CASC5, HIST1H2BG, H2AFX, PADI4, CTCF, HIST1H3A, N…
GO:0000070	mitotic sister chromatid segregation	151	-2.24341	1.81356e-06	0.000128214	0.382353	CDC20, KIFC1, CENPF, CDT1, BUB1, CDCA5, PTTG1, NCAPH, KIF2C, IK, BUB1B, CDCA8, H2AFY, PLK1, PRC1, RACGAP1, HIRA, CHMP2A, ESPL1, KLHL22, NCAPG, NDC80, SGOL1, CHMP1A, CENPE, RAD21, ZWINT, CDC6, INCENP, NCAPD2, SPAG5, CCNB1, CHTF8, VPS4B, HNRNPU, CHMP4B, GEN1, KNSTRN, CUL3, PHF13, CHMP2B, DSN1, PHF23, KPNB1, KIF23, AURKB, NAA50, KIF18B, SMC4, CHMP1B, KIF14, SPDL1
GO:2001251	negative regulation of chromosome organization	146	-2.29708	1.81908e-06	0.000128214	0.379845	CDC20, HIST1H1B, CENPF, TOP2A, CDT1, FOXP3, BUB1, HIST1H1C, PTTG1, HIST1H1E, IK, BUB1B, MCM2, H2AFY, PLK1, ERCC4, HIST1H1T, ESPL1, KLHL22, NDC80, RAD21, XRCC1, CCNB1, HNRNPU, GEN1, H1FX, SKI, SMARCB1, OTUB1, DNMT3B, KDM5A, JARID2, AURKB, SLX4, GNL3L, TET1, H1F0, PARP1, SPDL1, PHF2, SUPT6H, H3F3A, UBR5, MAD2L2, CTBP1, ANAPC15, SIN3A, LCMT1, SPI1
GO:0038094	Fc-gamma receptor signaling pathway	142	-3.1816	1.82048e-06	0.000128214	0.53125	IGKV2D-28, IGKV2-28, IGKV1-5, IGLV2-11, IGLV3-25, IGLV1-40, IGLC2, IGLV3-1, IGHV3-11, IGKV2D-30, IGHV4-59, IGLC3, IGHV3-23, IGHG2, IGKV1D-39, IGHG1, IGKV1-39, IGKV1-12, IGHG4, IGLV2-14, IGKV2-30, IGKV1-16, IGLV3-19, IGLV2-8, IGHV3-53, IGKV4-1, IGHV3-30, IGKV1-17, IGLV3-21, IGKV3D-20, IGHV3-33, IGLV6-57, IGKV3-15, IGKV3-20, IGLV1-44, IGHV3-7, IGHV4-39, IGKV1D-33, IGLV1-47, IGLV2-23, IGHG3, IGHV2-5…
GO:0008037	cell recognition	215	-2.6111	1.82262e-06	0.000128214	0.328	IGLC2, IGHV3-11, IGHV4-59, IGHA1, IGLC3, IGHV3-23, IGHG2, IGHG1, IGHG4, IGHA2, IGHV3-53, IGHV5-51, IGHV3-30, IGHV3-33, IGHV6-1, IGHV3-7, IGHV3-74, IGHV4-39, IGHV3-15, IGHV4-61, IGHG3, IGHV4-31, IGHV2-5, IGHV4-4, IGHV1-69, IGHV3-9, IGHV1-18, B4GALT1, IGHV3-49, NPTN, IGHV4-34, IGHV3-48, IGLC7, IGHV3-21, IGLL5, YWHAZ, CDK5R1, IGHV1-3, DOCK2, ATP8B3, MSN
GO:0045814	negative regulation of gene expression, epigenetic	136	-2.33473	1.82881e-06	0.000128214	0.440678	HIST1H1B, HIST1H3J, HIST1H3B, HIST1H3G, HIST1H3C, HIST2H3C, HIST2H3A, HIST1H1C, HIST1H1E, HIST1H4A, HIST1H3F, MSL3P1, H2AFY, HIST1H1T, HIST1H3D, HIRA, HIST2H3D, HELLS, HIST1H3I, NRDE2, HIST1H3A, EZH2, HIST1H4H, HIST2H4B, BEND3, HIST2H4A, H1FX, SETDB1, DNMT3B, HIST1H3H, JARID2, HIST1H4D, MBD2, TET1, H1F0, SIRT5, PHF2, POLE3, H3F3A, ARID1A, HDAC1, CTBP1, SIN3A, SPI1, BAZ2A, HIST1H4K, HIST1H4J, HDAC…
GO:1902850	microtubule cytoskeleton organization involved in mitosis	131	-2.21329	1.83092e-06	0.000128214	0.46087	CDC20, KIFC1, BIRC5, TPX2, RHOA, KIF11, CEP97, PLK1, MYBL2, PRC1, RACGAP1, CHMP2A, ESPL1, NDC80, CHMP1A, CENPE, PARP3, STMN1, CLTC, PAFAH1B1, VCP, RAE1, UBXN2B, CCNB1, VPS4B, HNRNPU, CHMP4B, NSFL1C, CLASP1, DCTN2, PLK2, FLNA, CHMP2B, HSPA1A, SETD2, GPSM2, ACTR1A, KPNB1, KIF23, TACC1, AURKB, WDR62, NDEL1, HSPA1B, CHMP1B, SPDL1, PPP2R4, SMC3, DCTN1, PSRC1, SBDS, KIF3B, GOLGA2
GO:0002455	humoral immune response mediated by circulating immunoglobulin	150	-3.25253	1.84779e-06	0.000128214	0.612245	IGKV2D-28, IGKV2-28, IGKV1-5, IGLV2-11, IGLV3-25, IGLV1-40, IGLC2, IGLV3-1, IGHV3-11, IGKV2D-30, IGHV4-59, IGHA1, IGLC3, IGHV3-23, IGHG2, IGKV1D-39, IGHG1, IGKV1-39, IGKV1-12, IGHG4, IGLV2-14, IGKV2-30, IGHA2, IGKV1-16, IGLV3-19, IGLV2-8, IGHV3-53, IGHV5-51, IGKV4-1, IGHV3-30, IGKV1-17, IGLV3-21, IGKV3D-20, IGHV3-33, IGLV6-57, IGHV6-1, IGKV3-15, IGKV3-20, IGLV1-44, IGHV3-7, IGHV3-74, IGHV4-39, IG…
GO:0010324	membrane invagination	135	-2.83692	1.84779e-06	0.000128214	0.418367	IGLC2, IGHV3-11, IGHV4-59, IGHA1, IGLC3, IGHV3-23, IGHG2, IGHG1, IGHG4, IGHA2, IGHV3-53, IGHV5-51, IGHV3-30, IGHV3-33, IGHV6-1, IGHV3-7, IGHV3-74, IGHV4-39, IGHV3-15, IGHV4-61, RHOA, IGHG3, IGHV4-31, IGHV2-5, IGHV4-4, XKR7, IGHV1-69, IGHV3-9, IGHV1-18, IGHV3-49, IGHV4-34, IGHV3-48, IGLC7, IGHV3-21, CHMP2A, IGLL5, ITGA2, IGHV1-3, ELMO1, NCKAP1L, GSN
GO:0051225	spindle assembly	108	-2.04086	1.84847e-06	0.000128214	0.443299	CDC20, KIFC1, BIRC5, TPX2, RHOA, KIF11, MAPRE1, CEP97, PLK1, MYBL2, RACGAP1, CHMP2A, CHMP1A, MAPRE3, RNF4, SPAG5, KIAA0196, VPS4B, HNRNPU, CHMP4B, MAPRE2, CEP63, ASPM, CLASP1, TUBB, FLNA, SAC3D1, CHMP2B, NCOR1, HSPA1A, GPSM2, KPNB1, KIF23, TUBGCP3, AURKB, HSPA1B, CHMP1B, CCDC69, SMC3, KIF3B, NEK6, GOLGA2, HDAC3
GO:0045652	regulation of megakaryocyte differentiation	79	-2.16786	1.87158e-06	0.000128214	0.432432	HIST1H3J, HIST1H3B, HIST1H3G, HIST1H3C, HIST2H3C, HIST2H3A, HIST1H4A, HIST1H3F, ASH2L, HIST1H3D, HIST2H3D, HIST1H3I, HIST1H3A, HIST1H4H, HIST2H4B, HIST2H4A, HIST1H3H, RUNX1, KMT2E, AGO4, HIST1H4D, HMGB2, AGO1, H3F3A, KMT2C, HDAC1, SIN3A, HIST1H4K, HIST1H4J, EP300, H3F3B, WDR5
GO:0051304	chromosome separation	90	-2.21506	1.87158e-06	0.000128214	0.297297	CDC20, CENPF, TOP2A, CDT1, BUB1, PTTG1, NCAPH, IK, BUB1B, PLK1, ERCC4, ESPL1, KLHL22, NDC80, CENPE, RAD21, CDC6, RMI1, NCAPD2, CCNB1, TOP3A, GEN1
GO:0006335	DNA replication-dependent nucleosome assembly	32	-2.21689	1.94164e-06	0.000128214	0.53125	HIST1H3J, HIST1H3B, HIST1H3G, HIST1H3C, HIST1H4A, HIST1H3F, HIST1H3D, CHAF1B, HIST1H3I, HIST1H3A, HIST1H4H, HIST2H4B, HIST2H4A, CHAF1A, ASF1B, HIST1H3H, HIST1H4D
GO:0019731	antibacterial humoral response	46	-2.23381	1.95053e-06	0.000128214	0.655172	IGHA1, IGHA2, IGJ, IGKV3-20, HIST1H2BI, HIST1H2BK, HIST1H2BE, HIST1H2BF, HIST1H2BJ, HIST1H2BG, HIST2H2BE, DEFA4, H2BFS, ELANE, LTF, DEFA3, HLA-E, DEFA1B, DEFA1
GO:0042274	ribosomal small subunit biogenesis	67	2.16264	2.13156e-06	0.000128214	0.569231	EMG1, RPSA, RRP7B, RPS19, RPS5, RPS21, RPS14, RPS27, RPL38, RPS28, RPS16, NOL11, ERAL1, RPS8, RRP7A, KRI1, RPS17, RPS15, DIEXF, RPS10, RPS6, UTP20, NOB1, RPS7, UTP23, NOL10, NGDN, HEATR1, RCL1, NOM1, BYSL, TBL3, RPS24, MRPS7, WDR46, RIOK2, NOP14
GO:0042273	ribosomal large subunit biogenesis	71	2.21422	2.1351e-06	0.000128214	0.5	RPL10, GLTSCR2, RPL3, RPL10A, NLE1, RPL38, WDR12, RPL23A, RPL12, RPL35, RPL14, RPL7A, RPL35A, PPAN, NOP16, RPLP0, NHP2L1, ORAOV1, URB1, WDR74, RPL5, MRPL20, RPL11, ZNHIT6, RPL24, RPL6, RPL7L1, RSL1D1, GTF3A, NOP2, BOP1, RPL7, DHX30, NHP2
GO:0002181	cytoplasmic translation	100	2.01709	2.17645e-06	0.000128214	0.404255	EIF2D, RPSA, RPL10A, RPL18, RPL29, RPS21, RPL32, RPL13A, RPL38, RPL36, RPS28, RPL18A, DRG2, RPS29, DPH5, RPL19, RPL35A, RPL30, RPLP0, METTL3, RPL41, DPH1, RPL8, RPL9, RPL15, RPL31, FTSJ1, RPL11, RPL24, RPLP1, RPL6, RPL36A, EIF3K, RWDD1, DPH7, EIF4A1, RPL39, DHX9
GO:0006614	SRP-dependent cotranslational protein targeting to membrane	105	2.74642	2.17953e-06	0.000128214	0.704082	RPL10, RPSA, RPL3, RPL10A, RPL18, RPS3, RPL37A, RPS19, RPS5, RPL29, RPL13, RPS21, RPS14, RPS27, RPL32, RPL13A, RPL38, RPL36, RPS28, RPS18, RPL18A, RPS25, RPS29, RPL27A, RPLP2, RPL23A, RPS16, RPL12, RPS20, RPL35, ZNF205-AS1, RPS8, RPL19, RPL14, RPS2, RPL7A, RPS9, RPL35A, RPL30, RPLP0, RPL27, RPL4, RPL41, RPL37, RPS27A, RPL23, BHLHE40-AS1, RPS17, RPL8, RPS15A, RPS15, RPL9, RPL5, RPS13, RPS12, RPL15…
GO:0000184	nuclear-transcribed mRNA catabolic process, nonsense-mediated decay	120	2.66294	2.20834e-06	0.000128214	0.563025	RPL10, RPSA, RPL3, RPL10A, RPL18, RPS3, RPL37A, RPS19, RPS5, RPL29, RPL13, RPS21, RPS14, RPS27, RPL32, RPL13A, RPL38, RPL36, RPS28, RPS18, RPL18A, RPS25, RPS29, RPL27A, RPLP2, RPL23A, RPS16, RPL12, RPS20, RPL35, RPS8, RPL19, RPL14, RPS2, RPL7A, RPS9, RPL35A, RPL30, RPLP0, RPL27, RPL4, RPL41, RPL37, RPS27A, RPL23, RPS17, RPL8, RPS15A, RPS15, RPL9, RPL5, RPS13, RPS12, RPL15, RPL31, RPS10, RPS6, RPS…
GO:0019083	viral transcription	177	2.43948	2.27008e-06	0.000128214	0.494186	RPL10, MID2, RPSA, RPL3, RPL10A, RPL18, RPS3, RPL37A, RPS19, RPS5, RPL29, POLR2H, RPL13, RPS21, RPS14, RPS27, LEF1, RPL32, RPL13A, RPL38, RPL36, RPS28, RPS18, RPL18A, RPS25, RPS29, RPL27A, RPLP2, RPL23A, NUP35, RPS16, TFAP4, RPL12, RPS20, RPL35, RPS8, RPL19, RPL14, RPS2, RPL7A, RPS9, RPL35A, RPL30, RPLP0, RPL27, RPL4, RPL41, MDFIC, NUP88, RPL37, RPS27A, RPL23, RPS17, RPL8, RPS15A, RPS15, RPL9, RP…
GO:0006413	translational initiation	193	2.22883	2.28196e-06	0.000128214	0.420765	EIF2D, C8orf88, RPL10, RPSA, RPL3, RPL10A, RPL18, RPS3, RPL37A, RPS19, RPS5, RPL29, RPL13, RPS21, RPS14, RPS27, RPL32, RPL13A, RPL38, RPL36, RPS28, RPS18, RPL18A, RPS25, RPS29, RPL27A, RPLP2, RPL23A, RPS16, RPL12, RPS20, RPL35, RPS8, RPL19, RPL14, RPS2, RPL7A, RPS9, RPL35A, RPL30, RPLP0, RPL27, ORAOV1, METTL3, RPL4, RPL41, RPL37, RPS27A, RPL23, RPS17, RPL8, RPS15A, RPS15, RPL9, RPL5, HABP4, RPS13…
GO:0006364	rRNA processing	214	2.18346	2.30811e-06	0.000128214	0.419048	EMG1, GLTSCR2, RRP7B, RPL10A, RPS19, FBL, RPS21, RPS14, RPS27, RPS28, WDR12, MRM1, RPS16, NSUN5P2, EXOSC5, GEMIN4, NOL11, RPL35, RPS8, RPL14, RPS2, RPL7A, RPS9, RPL35A, NHP2L1, RPL27, REXO4, RRP7A, ZCCHC4, KRI1, RRP15, URB1, WDR74, DIMT1, RBFA, METTL16, EXOSC2, RPS17, RPS15, RPL5, DIEXF, DDX56, RPS6, POP5, NSUN5P1, RPL11, UTP20, ZNHIT6, NOB1, RPS7, EXOSC9, UTP23, NOL10, WDR18, NGDN, RPL7L1, HEATR…
GO:0051290	protein heterotetramerization	54	-2.12507	3.81862e-06	0.000191954	0.395833	HIST1H3J, HIST1H3B, HIST1H3G, RRM2, HIST1H3C, HIST1H4A, HIST1H3F, HIST1H3D, HIST1H3I, HIST1H3A, INSR, NUPL1, HIST1H4H, HIST2H4B, HIST2H4A, HIST1H3H, XRCC6, HIST1H4D, CPSF7
GO:1905819	negative regulation of chromosome separation	40	-2.19677	3.87326e-06	0.000191954	0.382353	CDC20, CENPF, CDT1, BUB1, PTTG1, IK, BUB1B, PLK1, KLHL22, NDC80, RAD21, CCNB1, GEN1
GO:0007093	mitotic cell cycle checkpoint	165	-1.84869	5.4057e-06	0.000257966	0.3	CDC20, GTSE1, CENPF, TOP2A, CDT1, BUB1, IK, BUB1B, CDC25C, PLK1, CLSPN, ORC1, TAOK3, KLHL22, NDC80, ARID3A, ZWINT, CDC6, CNOT10, CCNB1, PRKDC, DCLRE1B, GEN1, TGFB1, WEE1, PRCC, PLK2, CNOT8, SYF2, SOX4, E2F1, TOPBP1, CASP2, AURKB, CNOT1, RPA2, CHFR, PPP1R10, FOXN3, CNOT11, CNOT3, GIGYF2, SPDL1, MDM2, CDKN1B
GO:0060147	regulation of posttranscriptional gene silencing	117	-2.00041	5.51209e-06	0.000257966	0.305556	HIST1H3J, HIST1H3B, HIST1H3G, HIST1H3C, HIST2H3C, HIST2H3A, HIST1H4A, HIST1H3F, HIST1H3D, ZMPSTE24, HIST2H3D, POLR2G, HIST1H3I, MAP2K1, NUP50, RAE1, HIST1H3A, PPP3CA, NUPL1, HIST1H4H, TGFB1, HIST2H4B, HIST2H4A, POLR2E, NUP153, NCOR1, HIST1H3H, POM121, HIST1H4D, STAT3, NUP98, POM121C, AGO1
GO:0009451	RNA modification	163	1.82903	6.75169e-06	0.000296781	0.294118	EMG1, GTPBP3, PUS1, PUSL1, METTL8, OSGEP, FBL, METTL1, WDR4, TRMT1, CTU2, TRMT44, CDKAL1, MRM1, QTRT1, TARBP1, DUS1L, NSUN5P2, ALKBH3, LCMT2, TRMT2B, TRMT61A, TRIT1, OSGEPL1, METTL3, ZCCHC4, DUS3L, RPUSD4, DIMT1, METTL16, TRMT12, AARS2, NSUN5P1, FTSJ1, ALKBH8, ELP2, ELP6, TRMT10C, ADARB1, METTL2B, MTERFD2, TRMT5, RNMTL1, RPUSD3, NOP2
GO:0038111	interleukin-7-mediated signaling pathway	30	-2.13477	7.81014e-06	0.000337438	0.571429	HIST1H3J, HIST1H3B, HIST1H3G, HIST1H3C, HIST2H3C, HIST2H3A, HIST1H3F, HIST1H3D, HIST2H3D, HIST1H3I, HIST1H3A, IL2RG, JAK1, HIST1H3H, STAT3, IRS2
GO:0000028	ribosomal small subunit assembly	19	2.13071	8.02942e-06	0.000343972	0.705882	RPSA, RRP7B, RPS19, RPS5, RPS14, RPS27, RPL38, RPS28, ERAL1, RRP7A, RPS15, RPS10
GO:0019730	antimicrobial humoral response	122	-2.05182	1.13343e-05	0.00047351	0.45	IGHA1, IGHA2, IGJ, IGKV3-20, HIST1H2BI, HIST1H2BK, HIST1H2BE, HIST1H2BF, HMGN2, PGLYRP1, HIST1H2BJ, HIST1H2BG, HIST2H2BE, DEFA4, AZU1, H2BFS, GAPDH, ELANE, LCN2, LTF, DEFA3, SLC11A1, HLA-E, BPI, DEFA1B, DEFA1, PRTN3
GO:0090224	regulation of spindle organization	41	-2.11026	1.35085e-05	0.00055132	0.567568	TPX2, CEP97, PLK1, CHMP2A, CHMP1A, PARP3, CLTC, RAE1, RNF4, SPAG5, VPS4B, HNRNPU, CHMP4B, CHMP2B, HSPA1A, GPSM2, HSPA1B, CHMP1B, SMC3, DCTN1, PSRC1
GO:0030261	chromosome condensation	47	-2.09884	1.3524e-05	0.00055132	0.666667	HIST1H1B, TOP2A, HIST1H1C, CDCA5, HIST1H1E, NCAPH, AIFM1, HIST1H1T, NCAPG, CHMP1A, NCAPD2, CCNB1, H1FX, PHF13, PHF23, GPER1, SMC4, H1F0, H3F3A, NCAPG2, ACIN1, SMC2, NIPBL, H3F3B
GO:0000027	ribosomal large subunit assembly	30	2.12394	1.63986e-05	0.000632785	0.678571	RPL10, GLTSCR2, RPL3, NLE1, RPL38, RPL23A, RPL12, PPAN, RPLP0, RPL5, MRPL20, RPL11, RPL24, RPL6, NOP2, BOP1, DHX30, RPLP0P6, MDN1
GO:0001510	RNA methylation	81	1.9528	2.15359e-05	0.000824727	0.358974	EMG1, GTPBP3, METTL8, FBL, METTL1, WDR4, TRMT1, TRMT44, MRM1, TARBP1, NSUN5P2, LCMT2, TRMT2B, TRMT61A, METTL3, ZCCHC4, DIMT1, METTL16, TRMT12, NSUN5P1, FTSJ1, ALKBH8, TRMT10C, METTL2B, MTERFD2, TRMT5, RNMTL1, NOP2
GO:0006890	retrograde vesicle-mediated transport, Golgi to ER	86	-1.94667	2.98509e-05	0.00112609	0.417722	KIF2C, KIF11, RACGAP1, SURF4, ARCN1, GOLPH3, CENPE, COPB2, COPA, BICD2, ARF3, COPG1, TAPBP, RAB1B, ERGIC1, ATP9A, COPE, COPZ1, KIF3C, LMAN2, KIF23, KIF5A, KDELR1, KIF1C, KDELR2, KIF3B, COG4, NSF, TMEM115, KIF4A, ARFGAP3, RAB1A, ARF5
GO:0008033	tRNA processing	130	1.80323	3.10631e-05	0.00116314	0.25	GTPBP3, PUS1, PUSL1, METTL8, OSGEP, METTL1, WDR4, TRMT1, CTU2, TRMT44, CDKAL1, QTRT1, TARBP1, DUS1L, LCMT2, TRMT2B, TRMT61A, TRIT1, OSGEPL1, DUS3L, RPUSD4, TP53RK, TRMT12, AARS2, POP5, TYW1, FTSJ1, TSEN2, ALKBH8, ELP2, ELP6, TRMT10C
GO:0006338	chromatin remodeling	182	-1.7711	3.23472e-05	0.00119354	0.369427	HJURP, FOXP3, HIST1H4A, CHEK1, HMGB3, SPTY2D1, HELLS, KDM5B, CENPM, ACTB, TADA2B, CASC5, CTNNB1, PAK1, KDM4A, PADI4, CENPL, HIST1H4H, SMARCD2, HIST2H4B, NPM3, HIST2H4A, MYB, CENPU, SMARCB1, HDAC4, SMARCA2, KDM5A, JARID2, KDM4B, SMARCD3, HIST1H4D, PBRM1, SMARCD1, HMGB2, MBD2, CENPO, GATAD2B, CHD8, SUPT6H, POLE3, H3F3A, SUPT4H1, SMARCE1, ARID1A, HDAC1, SMARCC1, DR1, SUV39H2, ARID1B, MIS18BP1, BAZ2A…
GO:0090068	positive regulation of cell cycle process	298	-1.66971	3.32982e-05	0.00121973	0.295154	CIT, GTSE1, CDT1, CDCA5, RHOA, H2AFY, CDC25C, RACGAP1, FEN1, FAM83D, UBE2C, ESPL1, FGFR1, NDC80, ARID3A, CRLF3, RAD21, PRKACA, CDK5R1, ADAM17, CDC6, CNOT10, UBXN2B, TMOD3, SPAG5, CCNB1, EZH2, INSR, VPS4B, LRP5, HNRNPU, DTL, GEN1, CDC42, TAS2R13, TGFB1, NSFL1C, NUDT16, USP19, CUL3, ZBTB17, PLK2, CNOT8, SOX4, E2F1, GPSM2, CASP2, KMT2E, KIF23, SMARCD3, AURKB, MIR29A, CNOT1, RAB11FIP4, KIF14, RHNO1, …
GO:0051310	metaphase plate congression	57	-2.01082	3.42907e-05	0.00124705	0.431373	KIFC1, CENPF, CDT1, CDCA5, KIF2C, CDCA8, FAM83D, CHMP2A, NDC80, CHMP1A, CENPE, SPAG5, CCNB1, VPS4B, HNRNPU, CHMP4B, CUL3, CHMP2B, KPNB1, CHMP1B, KIF14, SPDL1
GO:1901216	positive regulation of neuron death	94	-1.9299	4.29891e-05	0.00154121	0.381579	AIFM1, RHOA, JUN, MYBL2, GSK3B, TP53BP2, CDK5, CTNNB1, GRN, CDK5R1, SRPK2, MAP3K5, CTSZ, MYB, ITGAM, ZNF746, HDAC4, ITGB2, CASP2, AIMP2, NF1, PARP1, C1QA, ITGA1, ELK1, SSH1, BCL2L11, UBE2M, REST
GO:0070125	mitochondrial translational elongation	88	1.89156	4.55288e-05	0.00159825	0.321839	MRPL2, MRPS25, MRPL43, MRPL52, MRPL48, MRPL17, ICT1, MRPS21, MRPL14, ERAL1, PTCD3, MRPS34, MRPL54, TSFM, MRPS28, MRPL38, MRPL27, MRPL20, MRPS2, GADD45GIP1, MRPL21, MRPL18, MRPS23, MRPL35, MRPL15, MRPL42, MRPL3, MRPL24
GO:0051321	meiotic cell cycle	249	-1.72141	0.000106169	0.00360192	0.188312	CDC20, TOP2A, BUB1, PTTG1, NCAPH, PKMYT1, BUB1B, CDC25C, PLK1, ERCC4, CCNE2, CALR, ACTR2, PRKAR1A, ESPL1, RAD54L, SGOL1, RAD51, PSMD13, RAD21, H2AFX, RMI1, NCAPD2, INSR, KIAA0196, TOP3A, RAD54B, ASPM, DUSP13
GO:0044839	cell cycle G2/M phase transition	266	-1.61775	0.000115307	0.00386013	0.2375	CIT, GTSE1, CENPF, FOXM1, TPX2, PKMYT1, CHEK1, MAPRE1, H2AFY, BRE, CDC25C, PLK1, CLSPN, CCNA2, PSMC1, ORC1, TAOK3, PSMC4, PSMD13, RAD21, PRKACA, PPP1R12B, CDC6, PAFAH1B1, TUBA4A, PSMD9, DCTN3, YWHAE, CCNB1, PSMB2, MELK, PSME3, ODF2, VPS4B, DTL, CEP63, DNM2, CDK14, WEE1, CLASP1, DCTN2, TUBB, SYF2, NEK10, YWHAG, PSME1, ACTR1A, TOPBP1, CALM3, BRCC3, SMARCD3, PSMD3, AURKB, FBXL18, PSMD11, KIF14, FOXN3
GO:0022618	ribonucleoprotein complex assembly	277	1.5762	0.00015429	0.00506451	0.39916	EIF2D, RPL10, GLTSCR2, RPSA, RRP7B, RPL3, NLE1, PRMT7, RPS19, RPS5, RPS14, GEMIN8, RPS27, RPL13A, RPL38, RPS28, RPL23A, GEMIN4, RPL12, ERAL1, TAF9, PPAN, SNRPD2, RPLP0, NHP2L1, RRP7A, PRPF39, DDX39B, SMN1, RNVU1-18, RNVU1-7, RNU1-2, RNU1-4, RNU1-1, RPS15, RNU1-3, RPL5, MRPL20, MRPS2, RBMX, RPS10, RNU6-9, RPL11, SMN2, ZNHIT6, RPL24, SRSF6, TARBP2, RPL6, GCFC2, EIF3K, SHQ1, GEMIN6, MTERFD2, CPSF6, …
GO:0016236	macroautophagy	295	-1.57241	0.000155601	0.00506961	0.364964	GBA, NBR1, RAB7A, CALCOCO2, TP53INP1, PSEN1, STAM, CHMP2A, LAMP2, SPTLC2, PRKAB1, ATP6V1B2, VPS26B, CAPNS1, CDK5, VDAC1, POLDIP2, SESN2, PRKACA, CDK5R1, SNAP29, MAPK3, VPS37B, VCP, UBXN2B, ATG13, VPS33A, ATP6V0D1, MTM1, LRSAM1, WIPI1, RRAGD, RRAGC, ATP6V1A, VPS4B, CHMP4B, PAFAH1B2, MTMR3, ATP6V0A1, NSFL1C, GAPDH, MTMR14, RAB1B, RALB, LZTS1, PRKAG1, CHMP2B, CSNK2A1, LAMTOR1, PHF23, ATG7, ATG2A, LA…
GO:0032886	regulation of microtubule-based process	218	-1.65896	0.000158724	0.00506961	0.269663	CCNF, TPX2, NEFH, RHOA, KIF11, CHEK1, MAPRE1, CEP97, PLK1, CLIP1, CHMP2A, GSK3B, CHMP1A, CTNNB1, NIN, PARP3, STMN1, PAK1, MAP6D1, CDK5R1, CLTC, PAFAH1B1, RAC1, RAE1, MAPRE3, UBXN2B, BICD2, RNF4, SPAG5, LAMP1, VPS4B, HNRNPU, CHMP4B, TRPV4, GEN1, DIAPH1, MARK4, CKAP2, MAPRE2, NSFL1C, CLASP1, PLK2, SLAIN2, MAP1S, CHMP2B, HSPA1A, GPSM2, MID1IP1
GO:0050830	defense response to Gram-positive bacterium	101	-1.90862	0.00015946	0.00506961	0.4	HIST1H2BI, HIST1H2BK, HIST1H2BE, HIST1H2BF, TIRAP, PGLYRP1, HIST1H2BJ, HIST1H2BG, ADAM17, FGR, HIST2H2BE, DEFA4, H2BFS, ACP5, MYD88, HMGB2, DEFA3, HLA-E, DEFA1B, DEFA1, MPEG1, TLR2
GO:0034976	response to endoplasmic reticulum stress	285	-1.59249	0.000163743	0.00517327	0.243028	FAF2, AIFM1, SERINC3, HSPA5, JUN, PDIA4, HERPUD1, DNAJC3, CALR, SRPR, P4HB, GSK3B, EDEM2, CREB3L2, BAK1, PDIA6, DERL1, SESN2, DNAJB11, TMEM33, TMBIM6, EXTL3, VCP, HM13, BCAP31, ATP6V0D1, EDEM1, PDIA3, WIPI1, SDF2L1, ERLIN1, MAP3K5, SEL1L, ERLIN2, CANX, TPP1, VAPB, USP19, MANF, HSP90B1, ZBTB17, APAF1, RNF185, DERL3, NCK1, HERPUD2, HSPA1A, NCK2, PTPN1, PDIA5, UBE4B, SEC61B, UBE4A, UGGT1, DNAJB12, E…
GO:0045132	meiotic chromosome segregation	90	-1.90207	0.000215269	0.00659507	0.235294	TOP2A, BUB1, PTTG1, NCAPH, BUB1B, PLK1, ERCC4, CCNE2, ACTR2, ESPL1, SGOL1, RMI1
GO:0000082	G1/S transition of mitotic cell cycle	279	-1.59692	0.000219676	0.00668953	0.255708	GTSE1, RRM2, TYMS, CDT1, MCM4, MCM2, CACUL1, CDC25C, CCNE2, ORC1, ARID3A, MCM6, CRLF3, MCM5, ADAM17, DHFR, CDC6, PTPN6, CNOT10, KLF11, CCNB1, EZH2, PRKDC, PPP3CA, PSME3, MAX, LATS2, SLFN11, SENP2, WEE1, ACVR1B, CUL3, PLK2, CNOT8, NACC2, PSME1, SOX4, E2F1, PPP6C, CASP2, KMT2E, ACVR1, MIR29A, CTDSP1, CNOT1, RPA2, KIF14, CNOT11, CNOT3, GIGYF2, ANKRD17, MDM2, CDKN1B, POLE3, BCAT1, ORC6
GO:0060969	negative regulation of gene silencing	39	-1.95722	0.000231799	0.00701643	0.433333	HIST1H1B, HIST1H1C, HIST1H1E, HIST1H1T, ZMPSTE24, PPP3CA, TGFB1, H1FX, NCOR1, TET1, H1F0, PHF2, ZC3H10
GO:0051262	protein tetramerization	172	-1.69925	0.000249733	0.00751428	0.248227	HIST1H3J, HIST1H3B, HIST1H3G, RRM2, HIST1H3C, HIST1H4A, HIST1H3F, TK1, ALDH9A1, HIST1H3D, CDA, HIST1H3I, OSBPL2, HM13, DECR1, HIST1H3A, ALDOA, INSR, SYT11, NUPL1, HIST1H4H, HIST2H4B, HIST2H4A, APPL2, PKM, FBP1, HIST1H3H, XRCC6, VASP, HIST1H4D, RYR1, CPSF7, SHMT1, SHMT2, GPX3
GO:0002474	antigen processing and presentation of peptide antigen via MHC class I	96	-1.78014	0.000251608	0.0075259	0.333333	PSMC1, CALR, SEC24D, SNAP23, PSMC4, PSMD13, BCAP31, PSMD9, PSMB2, PDIA3, PSME3, NCF1, TAPBP, CANX, HLA-C, PSME1, HLA-A, HLA-B, SEC24C, CYBA, NCF2, PSMD3, MR1, PSMD11, HLA-E, SEC23A, PSMB10, PSMB3, SEC13, PSMB9, PSMD7
GO:0032635	interleukin-6 production	161	-1.72799	0.000261673	0.00778093	0.42735	FOXP3, GBA, AKIRIN2, NLRX1, TIRAP, IRAK3, MAPKAPK2, SYK, NCKAP1L, PTPN6, CSK, MIR146A, IL6R, RABGEF1, SYT11, TRPV4, BCL10, INPP5D, KLF2, LILRA2, CYBA, NLRP12, STAT3, MYD88, PTPN11, BPI, IL18RAP, HGF, CD74, SLAMF1, GHRL, LILRB2, MMP8, TLR2, TRAF6, SIRPA, PYCARD, ARHGEF2, IL18, XBP1, MIR766, ASH1L, APP, MAVS, MAPK13, MBP, TNFAIP3, LILRA5, C5AR2, ORM1
GO:1905268	negative regulation of chromatin organization	62	-1.87837	0.000289566	0.00846101	0.411765	HIST1H1B, FOXP3, HIST1H1C, HIST1H1E, H2AFY, HIST1H1T, H1FX, SKI, SMARCB1, OTUB1, DNMT3B, KDM5A, JARID2, TET1, H1F0, PHF2, SUPT6H, UBR5, CTBP1, SIN3A, SPI1
GO:0036498	IRE1-mediated unfolded protein response	64	-1.85633	0.000302247	0.00877434	0.483333	HSPA5, DNAJC3, SRPR, BAK1, PDIA6, DNAJB11, TMEM33, EXTL3, ATP6V0D1, EDEM1, WIPI1, TPP1, VAPB, ZBTB17, PTPN1, PDIA5, ERN1, PARP16, ACADVL, TLN1, DCTN1, BCL2L11, SHC1, GSK3A, CTDSP2, LMNA, SERP1, KLHDC3, XBP1
GO:0031167	rRNA methylation	27	1.94229	0.000303761	0.00877434	0.44	EMG1, FBL, MRM1, NSUN5P2, ZCCHC4, DIMT1, METTL16, NSUN5P1, MTERFD2, RNMTL1, NOP2
GO:0043388	positive regulation of DNA binding	59	-1.8965	0.000314383	0.00902959	0.454545	CDCA5, IRF4, HES1, MMP9, ITGA2, CTNNB1, PLAUR, HIPK2, TGFB1, SKI, CALM3, HMGB2, H1F0, PARP1, MMP8, MAU2, KLF4, TRAF6, NIPBL, EP300
GO:0000470	maturation of LSU-rRNA	21	1.91584	0.000473315	0.0132923	0.571429	RPL10A, WDR12, RPL35, RPL7A, NHP2L1, URB1, ZNHIT6, RPL7L1, RSL1D1, BOP1, RPL7, NHP2
GO:0061640	cytoskeleton-dependent cytokinesis	100	-1.76336	0.000492176	0.0137456	0.313953	CIT, CDT1, RHOA, PLK1, RACGAP1, ACTR2, CHMP2A, ESPL1, ANLN, CHMP1A, STMN1, CFL1, INCENP, DCTN3, KIAA0196, VPS4B, CHMP4B, IST1, CKAP2, RHOB, SEPT5, RAB35, CHMP2B, KIF23, STAMBP, AURKB, KLHDC8B
GO:0000727	double-strand break repair via break-induced replication	11	-1.88759	0.000503696	0.01399	0.5	MCM4, MCM2, GINS4, MCM6, MCM5
GO:0008608	attachment of spindle microtubules to kinetochore	32	-1.90374	0.000529137	0.0145008	0.428571	CDT1, KIF2C, RACGAP1, NDC80, SGOL1, CENPE, CASC5, SPAG5, CCNB1, HNRNPU, KNSTRN, CDC42
GO:0032715	negative regulation of interleukin-6 production	53	-1.87367	0.000530693	0.0145008	0.425	FOXP3, GBA, NLRX1, IRAK3, NCKAP1L, PTPN6, CSK, MIR146A, RABGEF1, SYT11, INPP5D, KLF2, NLRP12, BPI, HGF, SLAMF1, GHRL
GO:0051701	interaction with host	209	-1.60241	0.000563995	0.015246	0.297143	TYMS, KPNA2, VPS18, RAB7A, CCNK, P4HB, CHMP2A, CBLL1, ITGA2, CTNNB1, GRB2, CLDN9, EPS15, VPS37B, HIPK2, GSN, CD80, CDHR3, CCR5, INSR, LAMP1, ALYREF, VPS4B, CHMP4B, KPNA1, IST1, TGFB1, VAPB, GAPDH, WWP2, NUP153, CHMP2B, HSPA1A, ATG7, KPNB1, ADRBK1, TSG101, SELPLG, ITCH, HSPA1B, PPID, CBL, DEFA1B, DEFA1, SMC3, CAV2, CD74, SLAMF1, BCL2L11, ITGB1, CR2, TRIM62
GO:0032868	response to insulin	272	-1.55874	0.000621027	0.0165226	0.334928	MZB1, ZNF106, PRKCZ, PFKFB1, GSK3B, RHOQ, SYAP1, PDPK1, ATP6V1B2, PRKCB, INHBB, TLDC1, KL, GRB2, SESN2, GRB10, PAK1, PDK4, GNAI2, MYO5A, ATP6AP1, RAB8A, ATP6V0D1, EIF4EBP2, PRKDC, INSR, HADHA, MAX, ATP6V1A, SORT1, TRPV4, GGH, PRKCD, ATP6V0A1, SLC9A1, APPL2, SRSF4, NCK1, YWHAG, PKM, PTPN1, USO1, NDEL1, IRS2, CFLAR, PTPN11, PARP1, RAB10, ESRRA, CAV2, RAB31, SMARCC1, TLR2, ATP6V1H, SHC1, GSK3A, HDAC…
GO:0016052	carbohydrate catabolic process	199	-1.60496	0.000691013	0.0182883	0.304348	PPP1CA, PFKFB2, HK2, ARNT, GLB1, PFKFB1, PSEN1, PGM1, PGD, OGDH, PGAM1, PHKA2, DHTKD1, NUP50, PGM2, RAE1, NEU1, ALDOA, INSR, MAN2B1, LRP5, NUPL1, DERA, AOAH, PHKG2, ENO1, GAPDH, PGAM2, PYGL, GPI, PKM, PRKAG1, NUP153, HDAC4, FBP1, NCOR1, POM121, C12orf5, STAT3, HK3, MANBA, CBFA2T3, NUP98, HIF1A, POM121C, PPP1R3D, MAN2B2, GAA, PHKB
GO:0007062	sister chromatid cohesion	63	-1.80726	0.000724356	0.0190709	0.232143	CDC20, BUB1, CDCA5, BUB1B, H2AFY, PLK1, FEN1, ESPL1, SGOL1, CTNNB1, RAD21, CTCF, CHTF8
GO:1902969	mitotic DNA replication	15	-1.89446	0.000747871	0.019588	0.571429	MCM4, MCM2, RTFDC1, ZMPSTE24, FGFR1, RAD51, MCM6, GINS1
GO:0007033	vacuole organization	163	-1.61902	0.000752375	0.0196044	0.355263	GBA, VPS18, RAB7A, ARSB, TP53INP1, PSEN1, VPS41, GRN, AKTIP, UBXN2B, ATG13, RAB14, TMEM165, VPS33A, MTM1, LRSAM1, WIPI1, VPS4B, CHMP4B, TPP1, MTMR3, NSFL1C, CORO1A, RAB1B, MYO7A, ACP2, RALB, LAMTOR1, PHF23, FAM160A2, ATG7, ATG2A, TPCN2, SMCR8, RAB39A, SMURF1, ATG4A, VPS11, GAA, VPS35, MAP1LC3B2, GABARAP, C12orf44, FEZ2, RAB5A, WIPI2, TFEB, ULK1, MAP1LC3A, PIP4K2C, RNF5, ARF1, HEXB, TBC1D14
GO:0050764	regulation of phagocytosis	98	-1.74803	0.000812855	0.0208545	0.467532	CALR, SYK, ITGA2, DOCK2, NCKAP1L, CSK, FGR, RAB27A, IL2RG, SYT11, AZU1, TGFB1, DNM2, APPL2, CYBA, IL15RA, SIRPB1, RAP1A, LMAN2, DYSF, C3, SLC11A1, PRTN3, RAB31, ABR, ANO6, TLR2, CD300LF, CAMK1D, RAPGEF1, TMEM55A, SIRPA, PYCARD, PTEN, PTPRJ, ITGAV
GO:0002701	negative regulation of production of molecular mediator of immune response	35	-1.88426	0.000816854	0.0208545	0.269231	FOXP3, IRAK3, SMAD7, PARP3, TMBIM6, PRKDC, TGFB1
GO:0042770	signal transduction in response to DNA damage	133	-1.66204	0.000827892	0.0210301	0.294118	GTSE1, FOXM1, CHEK1, BRE, CDC25C, PLK1, USP10, ZMPSTE24, ARID3A, GRB2, SESN2, HIPK2, CNOT10, CCNB1, PRKDC, NDRG1, DTL, CEP63, PLK2, CNOT8, SOX4, E2F1, CASP2, EEF1E1, BRCC3, CNOT1, CNOT11, CNOT3, MDM2, PTTG1IP, CDKN1B, CD74, MAD2L2, MAPK14, PCNA
GO:0030100	regulation of endocytosis	281	-1.54446	0.000877791	0.0221265	0.393204	HNRNPK, CALR, SYK, CBLL1, SNX12, ITGA2, ANKRD13A, DOCK2, NCKAP1L, RAC1, CSK, PLCG2, LRSAM1, FGR, RAB27A, RAB5C, PPP3CA, EHD4, IL2RG, RABGEF1, SYT11, AZU1, TGFB1, DNM2, ACTN4, RUFY1, APPL2, CYBA, IL15RA, PTPN1, SMAP1, SIRPB1, RAP1A, LMAN2, DYSF, C3, TSG101, CALM3, DLL1, RAB21, LRPAP1, SLC11A1, CBL, PRTN3, STON1, NUMB, CD63, RAB31, ABR, ANO6, RAB5A, TBC1D5, TLR2, CD300LF, CAMK1D, RAPGEF1, SERPINE1,…
GO:0000018	regulation of DNA recombination	101	-1.71852	0.000879806	0.0221265	0.333333	HIST1H1B, FOXP3, HIST1H1C, HIST1H1E, KPNA2, CHEK1, HIST1H1T, ACTR2, RAD51, PARP3, PPP4C, TIMELESS, ALYREF, KPNA1, TGFB1, WHSC1, H1FX, SETD2, WAS, FBXO18, RPA2, H1F0, PARP1, SUPT6H, MAD2L2, RMI2, STAT6, TNFSF13, SPIDR
GO:0033260	nuclear DNA replication	60	-1.76997	0.00110524	0.0269903	0.344828	CDT1, MCM4, MCM2, FEN1, RTFDC1, ZMPSTE24, FGFR1, NUGGC, RAD51, MCM6, MCM5, GINS1, DACH1, SLBP, RFC2, RPA2, UPF1, POLE3, PCNA, MCM3
GO:1900026	positive regulation of substrate adhesion-dependent cell spreading	37	-1.84632	0.00122103	0.0296745	0.551724	NEDD9, OLFM4, CALR, TRIOBP, RAC1, LIMS1, CDC42, DNM2, PREX1, FLNA, CRKL, UNC13D, ARHGEF7, RREB1, MYADM, DOCK1
GO:2001235	positive regulation of apoptotic signaling pathway	179	-1.58816	0.0012518	0.0302768	0.291391	FADD, PPP1CA, SERINC3, YWHAB, ITM2C, GSK3B, TP53BP2, STYXL1, BAK1, INHBB, YWHAZ, MMP9, PAK2, PLAUR, SLC9A3R1, STK4, TRIM39, SIAH1, YWHAH, GSN, BCAP31, YWHAE, PDIA3, BCL10, PRKCD, TNFRSF12A, BIK, APAF1, G0S2, NCK1, YWHAG, NMT1, NACC2, E2F1, DAPK3, NCK2, GPER1, DEDD2, HRK, CASP2, WDR35, FLCN, CTSC, FBXO18
GO:0032465	regulation of cytokinesis	89	-1.72587	0.00139568	0.0332792	0.279412	CIT, RHOA, PLK1, PRC1, RACGAP1, CDC6, INCENP, CDC42, TAS2R13, KLHL21, CUL3, PLK2, SETD2, KIF23, FLCN, CALM3, AURKB, RAB11FIP4, KIF14
GO:1902115	regulation of organelle assembly	194	-1.56618	0.00141295	0.0333761	0.4	RHOA, LCP1, CEP97, PLK1, STAM, CHMP2A, STYXL1, CHMP1A, MSN, GSN, ATMIN, RNF4, SPAG5, MTM1, LRSAM1, AKAP13, VPS4B, HNRNPU, CHMP4B, MARK4, MTMR3, DNM2, SYNE2, RAB1B, PLK2, RALB, CHMP2B, HSPA1A, PAN3, PHF23, GPSM2, EZR, TSG101, CDKL5, SMCR8, CNOT1, HSPA1B, VPS11, CHMP1B, TBC1D30, SMC3, FEZ2, TCHP, RAB5A, LRFN1, ULK1, PIP4K2C, RNF5, SEPT9, TBC1D14, SDC4, SDCBP, ARHGEF2, ASAP1, TRAPPC12, BECN1, RDX, B…
GO:0031935	regulation of chromatin silencing	37	-1.83075	0.00143949	0.0338448	0.366667	HIST1H1B, HIST1H1C, HIST1H1E, HIST1H1T, HIRA, H1FX, SETDB1, TET1, H1F0, PHF2, SIN3A
GO:0031099	regeneration	198	-1.62187	0.00148969	0.0347022	0.413223	TYMS, LCP1, JUN, PFKFB1, CCNA2, BAK1, MAP2K1, GRN, DHFR, GSN, CCNB1, KLF5, EZH2, PPP3CA, STK24, MTPN, TGFB1, SULF2, NOV, PKM, MAP4K4, DUSP10, RAP1A, WDR35, DYSF, FLT3, NDEL1, CFLAR, CERS2, CPQ, CDKN1B, HGF, TSPO, PTGFRN, GLI1, PCNA, MAP1B, PTPN12, KREMEN1, KLF4, ULK1, MT-CYB, CTNNA1, BIN3, UPF2, MED1, PTEN, TGFBR2, MIR590, C5AR1
GO:0045730	respiratory burst	37	-1.82369	0.0015106	0.0350278	0.46875	IGHA1, IGHA2, IGJ, PIK3CG, PGAM1, MPO, GRN, RAC2, RAC1, INSR, NCF1, NCF1B, CYBA, NCF2, DUSP10
GO:0051099	positive regulation of binding	179	-1.58253	0.00153078	0.0353338	0.275862	CDT1, CDCA5, FKBP1A, MAPRE1, IRF4, TIRAP, PSEN1, GSK3B, SYAP1, CDK5, HES1, DERL1, MMP9, ITGA2, CTNNB1, PLAUR, STMN1, AKTIP, STK4, HIPK2, MAPRE3, FAM65B, TGFB1, PLK2, RALB, SKI, CALM3, HMGB2, MBD2, GNL3L, GPSM1, H1F0, PARP1, RAPGEF2, PPP2CA, TCF7L2, MMP8, MAU2, KLF4, TRAF6
GO:0018107	peptidyl-threonine phosphorylation	126	-1.63851	0.0015689	0.0360071	0.264151	CIT, CHEK1, OXSR1, PLK1, CSNK1G1, GSK3B, CAB39, PDPK1, SMAD7, CDK5, PRKCB, MAP2K1, PRKACA, CDK5R1, HIPK2, MAPK1, CADM4, AZU1, TGFB1, PRKCD, LMTK2, ACVR1B, CSNK2A1, ADRBK1, ACVR1, CALM3, MARK2, PPP2R5D
GO:1904668	positive regulation of ubiquitin protein ligase activity	12	-1.83535	0.0015742	0.0360071	0.272727	CDC20, PLK1, UBE2C
GO:0051965	positive regulation of synapse assembly	68	1.79369	0.00161874	0.0368591	0.363636	AMIGO1, AMIGO2, BAI2, NLGN2, WNT7A, LRRC24, CUX2, LPHN1, AGRN, EPHB1, SLITRK5, BHLHB9
GO:0016482	cytosolic transport	158	-1.57633	0.00166798	0.0378099	0.324138	STX6, RAB7A, ACTR2, SNX12, VPS26B, MAP2K1, RGP1, EHD3, AKTIP, MAPK3, EPS15, MSN, CLTC, RAB14, MAPK1, CORO7, CLTCL1, WIPI1, LAMP1, SORT1, AP1G1, CORO1A, LMTK2, ZFYVE20, VTI1A, EVI5, FAM160A2, WDR91, KIF1B, EZR, SPAG9, STX10, SNX1, KIF5A, VPS11, RAB21, VPS35, TRAPPC10, KIF1C, DOPEY2, FAM21C, DCTN1, SNX8, STX5, RAB5A, TBC1D5, RAB9A
GO:0002385	mucosal immune response	36	-1.83693	0.00171212	0.0384657	0.541667	HIST1H2BI, HIST1H2BK, HIST1H2BE, HIST1H2BF, HIST1H2BJ, HIST1H2BG, HIST2H2BE, DEFA4, H2BFS, LTF, DEFA3, DEFA1B, DEFA1
GO:0071216	cellular response to biotic stimulus	236	-1.52897	0.00172437	0.0385694	0.385027	RHOA, HSPA5, TIRAP, TRIB1, ZMPSTE24, SGMS1, GSK3B, SYK, NUGGC, CD68, VIM, MAPK3, CEBPE, MAPK1, MIR146A, CD80, CCR5, TXNIP, CARD8, DEFA4, CDK19, BCL10, TGFB1, TNFRSF1B, APAF1, LILRA2, LCN2, LTF, FBXO18, SLX4, C12orf5, HMGB2, DEFA3, CTR9, NFKBIB, UPF1, BPI, TRIM41, DEFA1B, DEFA1, PDE4D, TSPO, IRAK1, MAPK14, BCL2L11, LILRB2, PAF1, TLR2, SERPINE1, TRAF6, NFKB1, SIRPA, HDAC5, ARG1, PYCARD, IL18, XBP1,…
GO:0044003	modification by symbiont of host morphology or physiology	46	-1.78634	0.00181337	0.0398546	0.358974	TYMS, KPNA2, CCNK, HIPK2, INSR, KPNA1, TGFB1, VAPB, GAPDH, ATG7, KPNB1, DEFA1B, DEFA1, BCL2L11
GO:0051984	positive regulation of chromosome segregation	28	-1.82492	0.00185114	0.0400946	0.346154	CDT1, H2AFY, FEN1, ESPL1, RAD21, CDC6, CCNB1, HNRNPU, CUL3
GO:0043044	ATP-dependent chromatin remodeling	88	-1.68471	0.00185601	0.0400946	0.368421	HJURP, HIST1H4A, SPTY2D1, CENPM, ACTB, CASC5, CENPL, HIST1H4H, SMARCD2, HIST2H4B, HIST2H4A, CENPU, SMARCB1, SMARCA2, HIST1H4D, PBRM1, MBD2, CENPO, GATAD2B, CHD8, POLE3, SMARCE1, ARID1A, HDAC1, SMARCC1, MIS18BP1, HIST1H4K, HIST1H4J
GO:0000083	regulation of transcription involved in G1/S transition of mitotic cell cycle	29	-1.82701	0.0018823	0.0404894	0.28	RRM2, TYMS, CDT1, ORC1, DHFR, CDC6, KLF11
GO:0051053	negative regulation of DNA metabolic process	156	-1.58846	0.0019437	0.0416331	0.276923	HIST1H1B, FOXP3, HIST1H1C, HIST1H1E, ERCC4, HIST1H1T, ZNF93, TTF1, PARP3, CDC6, TIMELESS, XRCC1, MIR146A, HNRNPU, ACVRL1, SLFN11, S100A11, NMNAT1, H1FX, OTUB1, DACH1, ATG7, TFIP11, GPER1, FLCN, FBXO18, SLX4, GNL3L, TET1, H1F0, PARP1, RNF169, UBR5, SMC3, MAD2L2, RMI2
GO:0031330	negative regulation of cellular catabolic process	264	-1.49538	0.00209333	0.0439078	0.336493	PIK3CG, METTL20, TIRAP, PFKFB1, PSEN1, KLHL22, MAPKAPK2, TOB1, POLDIP2, RGP1, PARN, KDM4A, TRIM39, HIPK2, MIR146A, THRAP3, MTM1, MGAT3, TAB2, HNRNPU, CHMP4B, CTSA, PABPC1, NMNAT1, FAM192A, USP19, LZTS1, DERL3, HNRNPA0, HNRNPD, E2F1, TIMP2, HDAC4, FBP1, RYBP, CSNK2A1, PHF23, ATG7, USP30, C12orf5, SMCR8, EIF4G2, STAT3, MYD88, OS9, CBFA2T3, QSOX1, SGTA, SLC11A1, SLIRP, N4BP1, BMF, VPS35, HGF, FEZ2, …
GO:0048771	tissue remodeling	179	-1.61316	0.002112	0.0439348	0.366972	TNFRSF11A, VDR, SYK, CD38, BAK1, EPAS1, CTNNB1, PDK4, RAC2, RAC1, CSK, ATP6AP1, RASSF2, DEF8, PPP3CA, RAB3D, LRP5, ACVRL1, TPP1, TGFB1, INPP5D, UBASH3B, LRRK1, ACP5, CAPN1, HIF1A, NF1, MDM2, ABR, NOTCH2, TRAF6, THBS4, MMP14, ARG1, PLEKHM1, CHD7, CSF1R, PTK2B, ROCK1, IL18
GO:0002573	myeloid leukocyte differentiation	204	-1.5409	0.00215803	0.0446131	0.34375	KLF10, LBR, FADD, IRF4, TNFRSF11A, HCLS1, DHRS7B, JUN, TRIB1, PSEN1, MMP9, CTNNB1, FBN1, PAFAH1B1, ATP6AP1, CEBPE, RASSF2, NRROS, CDC42, TGFB1, INPP5D, TCTA, EVI2B, RUNX1, UBASH3B, LRRK1, LTF, OSCAR, MYH9, MAFB, CBFA2T3, KIT, CD109, NF1, PARP1, CD101, ESRRA, PRTN3, CD74, MAPK14, IREB2, FOXP1, NOTCH2, SPI1, TLR2, TRAF6, THOC5, ACIN1, CSF1R, MED1, CD4, TSPAN2, TGFBR2, MIR223, PDE1B
GO:0003014	renal system process	120	-1.69132	0.002166	0.0446131	0.231884	IGHA1, IGHA2, IGJ, IGKV3-20, RHOA, PRKAR1A, PRKAR2A, PSAP, SLC9A3R1, PRKACA, CYP4F12, OPRL1, GNAI2, GSN, CYP4F2, SULF2
GO:0030262	apoptotic nuclear changes	35	-1.80179	0.00220605	0.044966	0.482759	TOP2A, AIFM1, MIR146A, KPNA1, NMNAT1, BLCAP, APAF1, KPNB1, GPER1, DEDD2, HMGB2, H1F0, DNASE2, ACIN1
GO:0046653	tetrahydrofolate metabolic process	19	-1.82891	0.00223163	0.0453048	0.4375	TYMS, DHFR, MTHFD1, PIPOX, SHMT1, MTHFD1L, SHMT2
GO:0050777	negative regulation of immune response	150	-1.59569	0.00240633	0.0480791	0.247788	FOXP3, KIR2DL4, NLRX1, CTLA4, PDCD1, VSIG4, IRAK3, PGLYRP1, MUL1, IL1RL1, SMAD7, PARP3, GRN, PTPN6, RABGEF1, TGFB1, INPP5D, SAMSN1, DUSP10, RC3H2, YTHDF3, YTHDF2, RC3H1, HLA-E, SLAMF8, IL20RB, ABR, STAT6
Legend
Size	Number of genes defining the biological process in the GO database
NES	Normalize Enrichment Score, indicating the level of enrichment and its directionality
P value	Empirical statistical significance value for enrichment (n=1e6 permutations)
P adju	FDR-corrected p-value
Ratio	Ratio between #core BP enriched genes and #total genes in biological process
CoreEnrichment	Genes from the BP enriched in the dataset.

## Sheet: Supplementary Table 5
Supplementary Table 5: List of overlapping biologial processes between COVID19 (early cohort, COVID-19 vs CTRLs) and abatacept exposures
GO Term	Biological process description	Size	NES_COVID	pCOVID	ratio_COVID	NES_ABT	pABT	ratio_ABT
GO:0000070	mitotic sister chromatid segregation	151	2.02787	0.000108311	0.272727	-2.24341	0.000128214	0.382353
GO:0000184	nuclear-transcribed mRNA catabolic process, nonsense-mediated decay	120	-1.80845	0.00147985	0.576271	2.66294	0.000128214	0.563025
GO:0001510	RNA methylation	81	-1.73651	0.0148012	0.279412	1.9528	0.000824727	0.358974
GO:0002385	mucosal immune response	36	-1.78436	0.0467858	0.444444	-1.83693	0.0384657	0.541667
GO:0002440	production of molecular mediator of immune response	286	1.91846	0.000108311	0.44186	-2.75821	0.000128214	0.215596
GO:0002455	humoral immune response mediated by circulating immunoglobulin	150	3.04274	0.000108311	0.73913	-3.25253	0.000128214	0.612245
GO:0002474	antigen processing and presentation of peptide antigen via MHC class I	96	2.50908	0.000108311	0.505376	-1.78014	0.0075259	0.333333
GO:0002526	acute inflammatory response	220	2.60001	0.000108311	0.557823	-3.09226	0.000128214	0.378571
GO:0002573	myeloid leukocyte differentiation	204	1.65647	0.00496548	0.496689	-1.5409	0.0446131	0.34375
GO:0006364	rRNA processing	214	-1.7166	0.00112975	0.419689	2.18346	0.000128214	0.419048
GO:0006614	SRP-dependent cotranslational protein targeting to membrane	105	-2.11254	0.000109015	0.610526	2.74642	0.000128214	0.704082
GO:0006890	retrograde vesicle-mediated transport, Golgi to ER	86	1.81832	0.00472143	0.454545	-1.94667	0.00112609	0.417722
GO:0007033	vacuole organization	163	2.17672	0.000108311	0.458904	-1.61902	0.0196044	0.355263
GO:0008037	cell recognition	215	2.04034	0.000176137	0.534884	-2.6111	0.000128214	0.328
GO:0009451	RNA modification	163	-1.52254	0.0329326	0.264286	1.82903	0.000296781	0.294118
GO:0010324	membrane invagination	135	2.44058	0.000108311	0.700935	-2.83692	0.000128214	0.418367
GO:0016052	carbohydrate catabolic process	199	2.12865	0.000108311	0.393333	-1.60496	0.0182883	0.304348
GO:0016236	macroautophagy	295	2.1524	0.000108311	0.432432	-1.57241	0.00506961	0.364964
GO:0019083	viral transcription	177	-1.73173	0.00132445	0.464706	2.43948	0.000128214	0.494186
GO:0019882	antigen processing and presentation	226	2.49361	0.000108311	0.474747	-1.97159	0.000128214	0.368932
GO:0022618	ribonucleoprotein complex assembly	277	-1.47119	0.023608	0.293578	1.5762	0.00506451	0.39916
GO:0030100	regulation of endocytosis	281	1.99816	0.000108311	0.477157	-1.54446	0.0221265	0.393204
GO:0032635	interleukin-6 production	161	1.85867	0.000499144	0.504505	-1.72799	0.00778093	0.42735
GO:0032868	response to insulin	272	1.64128	0.00292737	0.402062	-1.55874	0.0165226	0.334928
GO:0034976	response to endoplasmic reticulum stress	285	1.56414	0.00595079	0.415584	-1.59249	0.00517327	0.243028
GO:0038093	Fc receptor signaling pathway	241	2.46579	0.000108311	0.524229	-3.02069	0.000128214	0.371041
GO:0038094	Fc-gamma receptor signaling pathway	142	2.60694	0.000108311	0.641791	-3.1816	0.000128214	0.53125
GO:0044839	cell cycle G2/M phase transition	266	1.73986	0.000308288	0.37931	-1.61775	0.00386013	0.2375
GO:0045132	meiotic chromosome segregation	90	1.7381	0.0260425	0.234043	-1.90207	0.00659507	0.235294
GO:0045730	respiratory burst	37	1.9299	0.00964956	0.551724	-1.82369	0.0350278	0.46875
GO:0048771	tissue remodeling	179	1.89357	0.000585312	0.504762	-1.61316	0.0439348	0.366972
GO:0050764	regulation of phagocytosis	98	1.88042	0.00186521	0.546667	-1.74803	0.0208545	0.467532
GO:0050864	regulation of B cell activation	184	1.9494	0.000108311	0.5	-2.76453	0.000128214	0.326241
GO:0051225	spindle assembly	108	1.83293	0.00186521	0.284211	-2.04086	0.000128214	0.443299
GO:0051262	protein tetramerization	172	1.81243	0.00112035	0.310924	-1.69925	0.00751428	0.248227
GO:0051304	chromosome separation	90	1.9649	0.000585312	0.266667	-2.21506	0.000128214	0.297297
GO:0051321	meiotic cell cycle	249	1.59582	0.0130283	0.274648	-1.72141	0.00360192	0.188312
GO:0051701	interaction with host	209	1.70672	0.00164436	0.416149	-1.60241	0.015246	0.297143
GO:0051965	positive regulation of synapse assembly	68	-1.78796	0.0435699	0.65	1.79369	0.0368591	0.363636
GO:0051984	positive regulation of chromosome segregation	28	1.86356	0.0202453	0.24	-1.82492	0.0400946	0.346154
GO:0061640	cytoskeleton-dependent cytokinesis	100	1.68795	0.0202855	0.416667	-1.76336	0.0137456	0.313953
GO:0070125	mitochondrial translational elongation	88	1.61292	0.0332947	0.481481	1.89156	0.00159825	0.321839
GO:0071216	cellular response to biotic stimulus	236	1.7563	0.000841648	0.421053	-1.52897	0.0385694	0.385027
GO:0140014	mitotic nuclear division	264	1.76627	0.000176137	0.227273	-2.22187	0.000128214	0.393939
GO:1901216	positive regulation of neuron death	94	1.74238	0.0108164	0.533333	-1.9299	0.00154121	0.381579
GO:1901988	negative regulation of cell cycle phase transition	267	1.75733	0.00036506	0.432039	-1.81077	0.000128214	0.295455
GO:1902850	microtubule cytoskeleton organization involved in mitosis	131	1.89094	0.000499144	0.330275	-2.21329	0.000128214	0.46087
GO:1904668	positive regulation of ubiquitin protein ligase activity	12	1.8892	0.0205085	0.545455	-1.83535	0.0360071	0.272727
GO:1905819	negative regulation of chromosome separation	40	1.70398	0.0488711	0.323529	-2.19677	0.000191954	0.382353
Legend
ID	GO term ID
Size	Number of genes defining the biological process in the GO database
NES COVID	Normalize Enrichment Score for the early COVID19 dataset
pCOVID	FDR-corrected p-value
ratio COVID	Ratio between #enriched genes and #total genes in biological process
NES ABT	Normalize Enrichment Score for the abatacept dataset
pABT	FDR-corrected p-value
ratio ABT	Ratio between #enriched genes and #total genes in biological process

## Sheet: Supplementary Table 6
Supplementary Table 6: List of biological processes significantly associated to COVID-19 (late cohort, moderate vs severe COVID-19)
GO Term	Description of the biological process	Size	NES	Pvalue	Padj	Ratio	CoreEnrichment
GO:0042254	ribosome biogenesis	297	-2.21519	1.59216e-06	0.000792894	0.519841	FDXACB1, SDAD1, DDX47, NOLC1, MPHOSPH10, RRP15, FASTKD2, NAT10, NOM1, SHQ1, ZNHIT6, RRP1B, TSR1, UTP14A, METTL16, NOL11, BMS1, RRN3, PDCD11, NOL8, UTP20, DIS3L2, URB1, WDR75, WDR36, NVL, WDR3, DROSHA, METTL15, DDX31, MDN1, UTP3, NOL6, USP36, NOP58, NOP14, UTP15, DKC1, SRFBP1, EXOSC6, URB2, DIS3L, HEATR1, RIOK2, EXOSC10, NOL9, ABCE1, BRIX1, GTPBP4, TEX10, DCAF13, RSL1D1, PWP1, UTP6, DDX51, RPF2, L…
GO:0006403	RNA localization	230	-1.79827	1.61802e-06	0.000792894	0.379147	SDAD1, LRPPRC, NCBP2, SHQ1, ZNHIT6, HNRNPA1L2, RFTN1, NUP210, SIDT1, DDX19A, NPIPA1, BICD1, NOL6, PURA, NUP188, NUP35, NOP58, THOC1, DKC1, HNRNPA1, NUP62, SRSF7, RIOK2, EXOSC10, ABCE1, HNRNPA3, XPO5, POM121, NUP43, CCT6A, NCBP1, ATR, NUP133, NUP155, KIF5C, THOC2, LTV1, RRS1, RBM26, CPSF6, NUP160, PCID2, NUP93, MAGOHB, PHAX, SEH1L, EXOSC2, WDR33, MCM3AP, ZNF385A, UPF3B, NUP205, NUP54, RUVBL1, NPM1…
GO:0006399	tRNA metabolic process	193	-2.0924	1.65982e-06	0.000792894	0.541935	ELP2, TYW1, TYW3, ALKBH8, NAT10, TRIT1, EARS2, QRSL1, TRMT5, METTL2A, METTL8, CDKAL1, ELP3, TRMT13, ELP4, WARS2, ADAT2, OSGEPL1, GTF3C4, TSEN15, TSEN2, METTL2B, TRMT11, LCMT2, NARS2, DUS4L, DTD2, GRSF1, DDX1, POP1, TRMT2B, AARS2, TRMT10B, TRUB1, TSEN54, GTF3C2, THG1L, THUMPD1, RPP30, TARBP1, EXOSC2, SEPSECS, PUS7, MARS2, LARS2, TRMT44, GTF3C3, YARS2, FTSJ1, ELAC2, RPUSD4, GATC, RPP40, TARS2, THUM…
GO:0009451	RNA modification	163	-2.03601	1.6767e-06	0.000792894	0.466667	FDXACB1, ELP2, TYW3, ALKBH8, NAT10, FTO, TRIT1, METTL16, TRMT5, METTL2A, METTL8, CDKAL1, ELP3, METTL15, TRMT13, ELP4, ADAT2, OSGEPL1, DKC1, METTL2B, TRMT11, LCMT2, DUS4L, CMTR2, TRMT2B, AARS2, RNMT, TRMT10B, TRUB1, THG1L, NOP2, THUMPD1, METTL3, TARBP1, PUS7, ADARB1, APOBEC3D, TRMT44, FTSJ1, ALKBH3, RPUSD4, RPUSD2, RBM15B, DIMT1, APOBEC3C, THUMPD2, MTO1, TRMT10C, SSB, TRUB2, NSUN2, PUS7L, NAF1, NS…
GO:0001510	RNA methylation	81	-2.08437	1.75582e-06	0.000792894	0.538462	FDXACB1, TYW3, ALKBH8, METTL16, TRMT5, METTL2A, METTL8, METTL15, TRMT13, METTL2B, TRMT11, LCMT2, CMTR2, TRMT2B, RNMT, TRMT10B, NOP2, METTL3, TARBP1, TRMT44, FTSJ1, RBM15B, DIMT1, THUMPD2, MTO1, TRMT10C, NSUN2, NSUN6, THUMPD3, TRMT61B, TGS1, GTPBP3, TFB2M, METTL1, FBL
GO:0042274	ribosomal small subunit biogenesis	67	-2.01951	1.76562e-06	0.000792894	0.40678	NAT10, NOM1, TSR1, NOL11, BMS1, UTP20, UTP3, NOP14, SRFBP1, HEATR1, RIOK2, DCAF13, UTP6, LTV1, NOL10, RRS1, MRPS9, UTP23, KRI1, RIOK1, NPM1, BYSL, BTRC, NGDN
GO:0019730	antimicrobial humoral response	122	2.35634	2.27029e-06	0.000792894	0.608696	S100A12, S100A8, S100A9, SLC11A1, PPP2R3C, HLA-E, PGLYRP1, LCN2, GAPDH, DEFA1, PPBP, BCL3, RNASE3, LTF, PRTN3, BPI, DEFA1B, DEFA4, DEFA3, ELANE, HMGN2, CLU, SLPI, RNASE6, CAMP, AZU1, ROMO1, CTSG
GO:0000045	autophagosome assembly	93	2.20721	2.36799e-06	0.000792894	0.46988	MAP1LC3B, GABARAPL2, RAB7A, ATG9A, MAP1LC3B2, PINK1, RAB1B, RALB, ULK1, WIPI1, NSFL1C, GABARAPL1, IFT20, MTMR3, MFN2, SH3GLB1, RAB1A, CHMP4B, VMP1, WDR45, PSEN1, GABARAP, ATG13, TBC1D14, ATG12, ATG5, ATG3, UBXN2B, ATG7, LRSAM1, WIPI2, RAB33B, EMC6, ATG16L2, PIP4K2C, FEZ2, PHF23, MAP1LC3A, BECN1
GO:0002576	platelet degranulation	128	2.05315	2.39879e-06	0.000792894	0.474227	TUBA4A, CD63, QSOX1, SRGN, FCER1G, ORM1, STXBP2, WDR1, ITIH4, ALDOA, ORM2, ITGA2B, TMSB4X, PPBP, P2RX1, TF, CYB5R1, SELP, FERMT3, TGFB1, ACTN1, TAGLN2, HGF, SERPINA1, THBS1, TIMP1, GTPBP2, PROS1, CALM1, CLU, TOR4A, MMRN1, VWF, LAMP2, ITGB3, LYN, SYK, LHFPL2, LY6G6F, ECM1, TLN1, FN1, VEGFA, CD9, PF4, DMTN
GO:0016241	regulation of macroautophagy	171	2.03398	2.49129e-06	0.000792894	0.267606	ATP6V0E1, ATP6V1E1, LAMTOR5, QSOX1, RRAGA, SPTLC2, ATP6V0C, RRAGD, GBA, PINK1, ATP6V1H, RAB1B, RALB, CAPN1, ULK1, RHEB, MAPK3, SESN2, ATP6V0B, LAMTOR1, IFT20, MTMR3, GAPDH, MFN2, SH3GLB1, CHMP4B, GNAI3, PAFAH1B2, ATG13, TBC1D14, ATP6V0D1, ATP6V1D, IKBKG, HTRA2, LAMTOR3, ATP6V1C1, RRAGC, BNIP3L
GO:0097530	granulocyte migration	141	2.05704	4.7201e-06	0.00102637	0.375	S100A12, S100A8, S100A9, CD177, FCER1G, CKLF, MPP1, RAC2, WDR1, MAPK14, DYSF, MAPK3, IL1R1, IL17RA, CSF3R, PREX1, ANXA1, DAPK2, CXCR1, PPBP, C5AR2, C5AR1, ITGB2, RAC1, PRTN3, THBS1, ADAM8, IRAK4, VAV1, BST1
GO:0019362	pyridine nucleotide metabolic process	189	1.9724	4.8543e-06	0.00102637	0.357798	PGD, PGM1, H6PD, PFKFB2, PFKFB4, LDHA, HK3, TKT, PGK1, G6PD, TP53I3, HDAC4, TALDO1, PFKFB3, MPC2, PRKAG1, ALDOA, GAPDH, NMNAT2, PKM, DDIT4, NADK, NMRK1, PGAM1, INSR, STAT3, BPGM, BST1, ENO1, NMNAT1, GALK1, VCP, NAMPT, TPI1, PGM2, RBKS, HK2, DLD, HK1
GO:0030041	actin filament polymerization	182	1.93749	4.94482e-06	0.00102637	0.338346	GMFG, ARF1, RHOA, GSN, ARPC2, HCLS1, ARPC1A, ARPC5, ARPC3, VASP, MSRB2, CAPZB, PTK2B, ARPC4, GAS7, PSTPIP2, MSRB1, PRKCD, ARPC1B, NCK2, PREX1, GRB2, TRIM27, TMSB4X, CAPZA2, HCK, MYADM, SPTA1, CAPG, CAPZA1, WAS, RAC1, SPTB, CDC42EP3, TWF2, PFN1, BRK1, PRKCE, TMOD1, PYCARD, ADD1, CDC42EP4, DIAPH1, CORO1A, ACTR3
GO:0000041	transition metal ion transport	112	1.97792	7.05992e-06	0.00140434	0.337662	ATP6V0E1, ATP6V1E1, ATP6AP1, SLC11A1, ATP6V0C, ATP6V1H, CUTC, SLC31A2, TCN1, MMGT1, ATP6V0B, TRPM2, SLC25A37, ATP2C2, TF, DNM2, ATP6V0D1, B2M, ATP6V1D, SLC40A1, FTL, ATP6V1C1, TCN2, SLC39A1, FTH1, MCOLN1
GO:1903008	organelle disassembly	101	1.95541	9.49476e-06	0.00162785	0.372093	MAP1LC3B, GABARAPL2, ATG9A, MAP1LC3B2, GBA, GSK3A, PINK1, CAMKK2, WIPI1, GABARAPL1, MTIF3, TSPO, MFN2, KLC1, MARK2, WDR45, GABARAP, ATG13, HTRA2, PLK3, PELO, ATG12, BNIP3L, DYRK3, ATG5, ATG3, VCP, ATG7, STX5, CDK1, WIPI2, HK2
GO:0016197	endosomal transport	224	1.80248	1.01679e-05	0.00162785	0.297619	RAB7A, VAMP3, UBAP1, SORT1, TSG101, BLOC1S1, RAB35, CHMP2A, BLOC1S2, AP5B1, RAB13, UBC, LAMTOR1, TBC1D10B, CHMP3, YKT6, CHMP4B, VPS29, TOM1, VPS37B, TRIM27, EHD1, TMEM50A, GRIPAP1, TBC1D14, DPY30, CHMP1A, WAS, CLTCL1, RAB11A, VPS25, STX10, CHMP2B, VCP, SNX6, VTI1A, STX5, LAPTM4B, HGS, VPS26B, UBXN6, SNX27, RAB14, RAB9A, LEPROT, LMTK2, CHMP1B, CMTM6, VPS54, AP5Z1
GO:0009145	purine nucleoside triphosphate biosynthetic process	172	1.91292	1.41484e-05	0.00201396	0.405063	PGM1, PFKFB2, PFKFB4, LDHA, HK3, PINK1, PGK1, HDAC4, PFKFB3, PRKAG1, ALDOA, IMPDH1, GAPDH, PKM, DDIT4, VPS9D1, TMSB4X, PGAM1, TGFB1, INSR, STAT3, COX5B, NME6, BPGM, ENO1, GALK1, VCP, TAZ, TPI1, HK2, SURF1, HK1
GO:0022900	electron transport chain	186	1.78665	1.7403e-05	0.00202888	0.316547	GSR, POR, SDHB, NDUFB3, PINK1, GLRX, ASPH, NDUFS2, SDHAF2, COX7A2L, NQO2, CYP19A1, COX6A1, COQ7, DEGS1, NDUFA1, NDUFB1, COX7B, MAOB, NCF2, NDUFB6, P4HA2, CYBA, COX5B, SDHC, COX7A2, GLRX2, COX6B1, SH3BGRL3, TAZ, CDK1, UQCR11, NCF1, NDUFAF1, COX15, SURF1, DLD, ALDH2, UQCRC1, TXNRD1, BID, COX8A, NDUFV2, NDUFA2
GO:0032930	positive regulation of superoxide anion generation	19	2.07406	1.94624e-05	0.00211168	0.75	CD177, ITGAM, GNAI2, PRKCD, GNAI3, TGFB1, ITGB2, CYBA, FPR2
GO:0010951	negative regulation of endopeptidase activity	250	1.77773	2.22997e-05	0.00229766	0.355556	SERPINB1, MMP9, SIAH2, MICAL1, LAMTOR5, CDKN2D, POR, FURIN, TIMP4, COL7A1, ARRB2, CST7, WFDC1, RPS6KA1, ITIH4, TIMP2, CSTA, AQP1, GAPDH, CARD16, MDM2, PRDX5, CFLAR, LTF, TFPI, DNAJB6, HGF, SERPINA1, DHCR24, THBS1, TIMP1, IGBP1, SPINT2, PROS1, RAF1, YWHAE, SERPINB10, SLPI, BIRC5, CSTB, NAIP, COL6A3, PAPLN, IFI16, TNFSF14, CR1, CAST, GPX1
GO:0022618	ribonucleoprotein complex assembly	277	-1.68559	2.26623e-05	0.00229766	0.380952	RBMX, FASTKD2, LIMD1, SHQ1, ZNHIT6, SART3, PAN2, HSP90AB1, BICD1, MDN1, PRPF39, OGFOD1, G3BP1, GCFC2, DYNC1H1, GEMIN5, LUC7L3, BRIX1, DDX1, NCBP1, ATR, RPF2, EIF3J, RRS1, LUC7L, CPSF6, EIF3A, SRSF10, NOP2, PRMT7, PRPF19, NLE1, CNOT2, EIF2D, PRPF8, RUVBL1, EIF2S1, NPM1, CLNS1A, NUFIP1, POLR2D, SF3A3, EIF2A, NAF1, ATXN2L, DHX30, NUDT21, SRSF6, PPAN, EIF3E, EIF3H, EIF3B, TGS1, RPL23A, AAR2, EIF3C, S…
GO:0045921	positive regulation of exocytosis	88	1.98034	2.31017e-05	0.00229766	0.433333	RAB7A, ARF1, CD177, FCER1G, ATP6AP1, FGR, TSG101, RAB27A, ITGAM, CHMP2A, IL4R, LAMP1, RAB3D, ITGB2, UNC13D, SDCBP, STXBP5, RAB3A, GAB2, HGS, RAB9A, STX4, HYAL3, SDC4, DOC2B, SYK
GO:0072593	reactive oxygen species metabolic process	284	1.71198	2.57364e-05	0.00245731	0.342246	GADD45A, SIRT5, POR, CD177, PLIN5, RHOA, RAC2, PRDX6, DDAH2, PINK1, NCF4, RAB27A, G6PD, STK17A, ITGAM, MAPK14, HDAC4, GNAI2, PTK2B, TLR2, SESN2, PRKCD, GLA, MMP8, SH3PXD2B, TSPO, PREX1, COQ7, PTX3, HP, GRB2, DDIT4, GNAI3, PRDX5, DNM2, CFLAR, SIRPA, TGFB1, MAOB, HBD, ITGB2, RAC1, ZC3H12A, NCF2, INSR, STAT3, THBS1, CYBA, FPR2, ATG5, PDK3, VAV1, BST1, TUSC2, FOXO3, ARF4, CLU, RIPK3, TLR4, NCF1, PRCP…
GO:0006900	vesicle budding from membrane	102	1.84858	2.62742e-05	0.00245947	0.391304	SNX3, RAB7A, CSNK1D, ARF1, COL7A1, CD59, RAB1B, TRAPPC1, VAPA, RAB1A, AREG, PEF1, PDCD6, DNM2, TGFA, SERPINA1, TRAPPC3, TRAPPC5, TRAPPC6B, STX5, PPP6C, NAPA, CUL3, SAR1A, AP2M1, KLHL12, VAPB, PPP6R3, CTSZ, ANKRD28, PPP6R1, SLC2A4, TMED2, F8, ARFGAP3, VPS4A
GO:0002526	acute inflammatory response	220	1.84338	2.87855e-05	0.00256683	0.360825	S100A8, CD55, FCER1G, CD59, CEBPB, VNN1, ORM1, ITIH4, OSM, HP, ORM2, B4GALT1, C1R, F12, C5AR2, C5AR1, PTGES, PPARG, STAT3, SERPINA1, TREM1, ADAM8, CD163, PROS1, ELANE, EIF2AK1, CLU, PLSCR1, CFP, NPFF, PRCP, MYLK3, C4BPA, CR1, C3AR1
GO:0006888	ER to Golgi vesicle-mediated transport	212	1.69581	3.07066e-05	0.00261773	0.292135	CNIH4, RAB19, CSNK1D, ARF1, CD55, COL7A1, CD59, RAB1B, TRAPPC1, DCTN2, ACTR1A, NRBP1, CAPZB, BCAP31, VAPA, RAB43, ACTR10, ERGIC1, RAB1A, YKT6, AREG, CAPZA2, PEF1, PDCD6, SPTA1, CAPZA1, TGFA, SPTB, SERPINA1, DCTN4, TRAPPC3, DYNC1LI1, PROS1, MIA2, TRAPPC5, VCP, COPG1, TRAPPC6B, VTI1A, STX5, ARF4, LMAN2, PPP6C, NAPA, RAB33B, BCAP29, CUL3, SAR1A, KLHL12, VAPB, TMED1, DCTN3
GO:0007224	smoothened signaling pathway	133	-1.88254	3.29436e-05	0.00273155	0.296296	RORA, DYRK2, HHAT, PTCH1, PRKACB, IFT172, TULP3, STK36, TTC21B, TCTN3, GORAB, CD3E, WDPCP, TRAF3IP1, WDR11, TCTN2, WNT10B, DLG5, IFT80, ARL6, KCTD6, MKS1, TBC1D32, RPGRIP1L
GO:0017157	regulation of exocytosis	217	1.79543	3.44999e-05	0.00279157	0.48062	MICAL1, RAB7A, ARF1, CD177, FCER1G, ATP6AP1, RAC2, FGR, TSG101, STXBP2, RALB, RAB27A, ITGAM, CHMP2A, GNAI2, IL4R, FES, ANXA1, CEACAM1, P2RX1, LAMP1, RAB3D, RPH3AL, ITGB2, UNC13D, RAB21, SDCBP, STXBP5, RAB3A, CALM1, GAB2, HGS, RAB9A, STX4, NAPA, RAB33B, HYAL3, RAP1B, SDC4, LYN, DOC2B, SYK, CD300A, TRIM9, P2RY1, DTNBP1, PRAM1, ADORA2A, RAP1A, VPS18, NOTCH1, ABR, RAB5A, VPS4A, RAB10, GSK3B, CLASP1, …
GO:0005976	polysaccharide metabolic process	114	1.8936	3.51458e-05	0.00279644	0.452055	GYG1, PGM1, PHKA2, CHIT1, IRS2, GSK3A, PYGL, UGP2, B4GALT5, PPP1R3D, B3GNT8, TGFB1, CSGALNACT2, B3GNT2, GYS1, GBE1, INSR, CSGALNACT1, MGAM, INPP5K, B3GNT5, PPP1CB, PYGM, STK40, NDST1, AP2A1, EXT1, HMGB1, PGM2, PPP1R3B, NDST2, MANBA, GAA
GO:2000116	regulation of cysteine-type endopeptidase activity	239	1.68923	3.85181e-05	0.00299288	0.289617	S100A8, S100A9, MMP9, SIAH2, MICAL1, LAMTOR5, CDKN2D, POR, RHOA, GSN, ARRB2, CRADD, ASPH, RPS6KA1, FADD, BCAP31, CIDEB, AQP1, NLRC4, CASP9, CARD16, MDM2, PRDX5, AIM2, PDCD6, P2RX1, NLRP12, CFLAR, CASP10, HTRA2, PPARG, LTF, DNAJB6, DAP, HGF, DHCR24, THBS1, MTCH1, IGBP1, CASP4, VCP, RAF1, BCL10, YWHAE, PYCARD, BAD, HMGB1, IFT57, GPER1, RIPK1, NEK5, CASP5, NAIP
GO:0016052	carbohydrate catabolic process	199	1.79978	3.88685e-05	0.00299288	0.336364	PGM1, PFKFB2, PFKFB4, LDHA, HK3, CHIT1, GSK3A, PYGL, PGK1, HDAC4, PFKFB3, PRKAG1, ALDOA, NUDT5, GAPDH, PKM, DDIT4, PPP1R3D, IDNK, PGAM1, NEU1, INSR, STAT3, MGAM, FUT7, BPGM, PYGM, ENO1, GALK1, CTBS, TPI1, BAD, HMGB1, PGM2, RBKS, HK2, PPP1R3B
GO:0032273	positive regulation of protein polymerization	134	1.80787	4.08301e-05	0.00307296	0.336735	GMFG, ARF1, RHOA, GSN, ARPC2, ARPC1A, ARPC5, ARPC3, CDK5RAP2, PINK1, VASP, MAPRE1, PTK2B, ARPC4, ARPC1B, NCK2, FES, HSPA1A, GRB2, TRIM27, HCK, HSPA1B, WAS, RAC1, CDC42EP3, PFN1, BRK1, PRKCE, CDK5R1, PYCARD, CDC42EP4, CORO1A, ACTR3
GO:0032482	Rab protein signal transduction	75	1.94973	4.15102e-05	0.00307296	0.440678	RAB19, RAB32, RAB7A, RAB5C, GDI1, RAB1B, RAB27A, RAB35, RAB31, RAB13, RAB43, RAB20, RAB2A, RAB1A, RAB18, RAB3D, RAB36, RAB4B, RAB21, RAB11A, RAB5B, RAB24, RAB3A, RAB14, RAB9A, RAB33B
GO:0009620	response to fungus	52	2.09188	4.24834e-05	0.00307296	0.6875	S100A12, S100A8, S100A9, ARG1, IL17RA, GAPDH, PTX3, DEFA1, TGFB1, LTF, DEFA1B, DEFA4, ATG5, COTL1, DEFA3, BCL10, ELANE, TLR4, MPO, SYK, CTSG, CRK
GO:0032868	response to insulin	272	1.66245	4.65928e-05	0.0031298	0.257732	CCND3, GRB10, ATP6V0E1, ATP6V1E1, PCSK9, SORT1, ATP6AP1, ATP6V0C, AP3S1, IRS2, GSK3A, ATP6V1H, ZBTB7B, GNAI2, TLR2, RAB31, RAB13, NDEL1, SESN2, ATP6V0B, PRKCD, SLC2A1, RETN, ADM, PRKCZ, PKM, GRB2, ADIPOR1, CEACAM1, KL, INSIG2, CFLAR, GCNT1, ATP6V0D1, ATP6V1D, MAX, PPARG, WDTC1, GGH, ATP6V1C1, INHBB, PTEN, INSR, INPPL1, SOCS3, SYAP1, SHC1, FOXO4, INPP5K, SOCS1
GO:0044262	cellular carbohydrate metabolic process	286	1.64006	5.68922e-05	0.0034821	0.34715	PGD, GYG1, PGM1, PFKFB2, PFKFB4, PHKA2, HK3, IRS2, GSK3A, PYGL, UGP2, DYSF, HDAC4, PFKFB3, PTK2B, SESN2, MAEA, B4GALT5, INPP5A, SLC2A1, IMPA2, ADIPOR1, DDIT4, DGAT2, B4GALT1, PPP1R3D, IDNK, PGAM1, B3GNT8, CSGALNACT2, B3GNT2, GYS1, MIDN, NTSR1, GBE1, PTEN, INSR, STAT3, CSGALNACT1, MGAM, INPP5K, ZMPSTE24, B3GNT5, TFF3, ITPK1, PPP1CB, PYGM, PDK3, PRKCE, GALK1, STK40, NDST1, EXT1, TPI1, BAD, HMGB1, G…
GO:0140053	mitochondrial gene expression	162	-1.69547	7.49813e-05	0.00426143	0.428571	LRPPRC, PTCD3, FASTKD2, TRIT1, EARS2, QRSL1, TRMT5, GFM1, WARS2, PPARGC1B, MRPL19, MRPS35, UQCC1, AARS2, MRPL50, MRPS18B, MRPS9, MRRF, MRPS27, LARS2, MRPS30, YARS2, MRPL35, ELAC2, RPUSD4, GATC, TARS2, MTO1, TRMT10C, TRUB2, MRPL45, TFAM, TRMT61B, MRPS25, RMND1, CDK5RAP1, MRPL39, MRPS14, MRPL42, TRNT1, TFB2M, SUPV3L1, MRPL3, ERAL1, MRPL46, DARS2, MRPL1, C1QBP, MRPL24, FASTKD3, NOA1, TSFM, SHMT2, PU…
GO:0030100	regulation of endocytosis	281	1.61625	0.000108093	0.00593144	0.283422	FLOT1, CD63, SNX3, PCSK9, ARF1, CD177, FCER1G, SLC11A1, LRPAP1, RAB5C, FGR, ARRB2, TSG101, RAB27A, ITGAM, DYSF, TOR1A, TLR2, RAB20, PTX3, TF, PACSIN2, HCK, DNM2, SIRPA, TGFB1, B2M, RAB4B, PPARG, SIRPB1, RAC1, PRTN3, MFGE8, NR1H2, PTEN, RAB21, CYBA, SDCBP, SNX12, RAB5B, ATG5, ATG3, CALM1, PIK3CB, PYCARD, CLU, LMAN2, AP2A1, LRSAM1, PTPN1, UNC119, HMGB1, NUMB
GO:0019068	virion assembly	38	1.97207	0.000147884	0.00759139	0.411765	TSG101, RAB1B, CHMP2A, UBC, RAB43, CHMP3, RAB1A, CHMP4B, VPS37B, CHMP5, CHMP1A, CHMP2B, LRSAM1, CHMP1B
GO:0042273	ribosomal large subunit biogenesis	71	-1.81673	0.000184361	0.00854504	0.615385	SDAD1, FASTKD2, ZNHIT6, URB1, NVL, MDN1, NOL9, BRIX1, GTPBP4, RSL1D1, RPF2, RRS1, NOP2, NLE1, PAK1IP1, LAS1L, NPM1, AAMP, RPL7L1, DHX30, PPAN, WDR12, RPL23A, RPL10A, MRTO4, PES1, RPL3, NIP7, NOC2L, RPL7A, MRPL1, NOP16, RPL5, HEATR3, RPF1, RPL14, EBNA1BP2, WDR74, FTSJ3, RPL10
GO:0043368	positive T cell selection	34	-1.92572	0.00020863	0.00918692	0.5	BCL2, THEMIS, BCL11B, CD3G, LY9, CD3E, SLAMF6, SPN, TBX21, IL23A, ZAP70, CD3D, MTOR, CD74, FOXP3
GO:0000959	mitochondrial RNA metabolic process	43	-1.91954	0.000209756	0.00918692	0.606061	LRPPRC, TRIT1, EARS2, TRMT5, WARS2, PPARGC1B, AARS2, PDE12, FASTKD1, YARS2, ELAC2, TARS2, MTO1, TRMT10C, TFAM, TRMT61B, CDK5RAP1, TRNT1, TFB2M, SUPV3L1
GO:0050663	cytokine secretion	240	1.62574	0.000223326	0.00969234	0.231788	CLEC4E, IL1R2, S100A12, SRGN, FGR, ORM1, ZBTB7B, CD58, MAPK14, DYSF, PPP1R11, MAPK3, TLR2, IL4R, OSM, IL17RA, MMP8, ALOX15B, NLRC4, GAPDH, ANXA1, ORM2, PRKCZ, CARD16, RAB1A, PANX2, TRIM27, TMSB4X, AIM2, RBPJ, NLRP12, C5AR2, TLR5, IL1RL1, ZC3H12A
GO:0050852	T cell receptor signaling pathway	202	-1.66644	0.000237589	0.0102185	0.246032	THEMIS, CD4, FYN, CD3G, ITK, PRKCQ, HLA-DPA1, HLA-DRA, RFTN1, HLA-DQA1, CD28, MALT1, PLCG1, CD3E, UBASH3A, GATA3, TRAT1, EIF2B5, SKAP1, HLA-DPB1, CD247, ADA, CARD11, LCK, TESPA1, HLA-DRB1, ZAP70, HLA-DQB1, TXK, CD3D, CACNB3
GO:0045806	negative regulation of endocytosis	68	1.91488	0.000254378	0.0107469	0.473684	SNX3, PCSK9, LRPAP1, DYSF, TLR2, PACSIN2, SIRPA, TGFB1, RAC1, PRTN3, NR1H2, PTEN, SDCBP, ATG5, ATG3, LRSAM1, UNC119, HMGB1
GO:0045922	negative regulation of fatty acid metabolic process	32	1.99499	0.000259158	0.0108528	0.375	ERLIN1, PLIN5, DGAT2, CEACAM1, INSIG2, WDTC1
GO:0071985	multivesicular body sorting pathway	33	1.96109	0.000271843	0.011285	0.5	SORT1, RAB27A, CHMP2A, CHMP3, VPS37B, CHMP5, TMEM50A, CHMP1A, VPS25, CHMP2B, VCP, LAPTM4B, UBXN6, LEPROT, CHMP1B
GO:0045730	respiratory burst	37	1.96841	0.000279829	0.0114349	0.565217	CD55, SLC11A1, RAC2, NCF4, CD24, PGAM1, HCK, RAC1, NCF2, INSR, CYBA, NCF1, MPO
GO:0002221	pattern recognition receptor signaling pathway	197	1.62191	0.000281785	0.0114349	0.34965	FLOT1, S100A8, MAPKAPK2, S100A9, ARRB2, ITGAM, NFKBIA, FADD, PGLYRP1, TLR2, UBC, IRAK3, MAP2K6, LY96, HSPA1A, NLRX1, LILRA2, HSPA1B, ITGB2, IKBKG, TLR5, LTF, NFKBIL1, TYRO3, CYBA, NLRP6, IRAK4, TNIP2, RIOK3, UNC93B1, TNIP1, PRKCE, BCL10, MYD88, SMPDL3B, ALPK1, TLR4, TANK, HMGB1, RIPK1, TNFAIP3, TLR8, CNPY3, CHUK, LYN, IRAK2, CD300A, PIK3AP1, RELA, CD300LF
GO:0001963	synaptic transmission, dopaminergic	31	1.95183	0.00028264	0.0114349	0.363636	FLOT1, ARRB2, PINK1, TOR1A
GO:0015682	ferric iron transport	38	1.94164	0.00028844	0.0114751	0.5625	ATP6V0E1, ATP6V1E1, ATP6AP1, ATP6V0C, ATP6V1H, ATP6V0B, TF, DNM2, ATP6V0D1, ATP6V1D, ATP6V1C1, MCOLN1, TCIRG1, LMTK2, ATP6V1G1, ARHGAP1, RAB11B, ATP6V1B2
GO:0038094	Fc-gamma receptor signaling pathway	142	1.74273	0.000298367	0.0116754	0.46988	CLEC4E, CLEC4D, FCER1G, ARPC2, FGR, ARPC1A, ARPC5, ARPC3, MYO10, ELMO2, ACTB, MAPK3, ARPC4, CDC42, PRKCD, ARPC1B, ACTG1, GRB2, HCK, WAS, RAC1, FCGR2A, BRK1, ELMO1, VAV1, PRKCE, PIK3CB, ACTR3, MAPK1, FCGR1A, LYN, SYK, VAV3, CRK, WASF2, PLCG2, ABI1, RAP1A, PTPRJ
GO:0019731	antibacterial humoral response	46	1.97112	0.000384153	0.0141421	0.666667	HLA-E, DEFA1, RNASE3, LTF, DEFA1B, DEFA4, DEFA3, ELANE, SLPI, RNASE6, CAMP, CTSG
GO:0097237	cellular response to toxic substance	247	1.57415	0.000385101	0.0141421	0.329268	ALOX5AP, TXN, GSR, IL18RAP, S100A9, ARG1, PRDX6, PINK1, ACTB, SRXN1, SESN2, SPI1, TRPM2, LCN2, PRKCD, AQP1, ANXA1, HP, MDM2, PRDX5, PDCD10, DNM2, SIRPA, HBD, ZC3H12A, PTEN, HGF, TXNDC17, PRKCE, FOXO3, NXN, GSTO1, CDK1, BAD, RIPK1, MPO, GSTO2, TNFAIP3, TXNRD1, GPX1, PTGS1, HBM, MYB, LOXHD1, RELA, IL10, MAP1LC3A, STAT6, OPRD1, BECN1, SOD2, PRDX3, KDM6B, ANKZF1
GO:0042339	keratan sulfate metabolic process	33	1.9644	0.000410808	0.014971	0.380952	B4GALT4, GALNS, PRELP, B4GALT5, ST3GAL4, B4GALT1, B3GNT2, ST3GAL2
GO:0032635	interleukin-6 production	161	1.67141	0.00050325	0.0180971	0.385417	IL18RAP, MAPKAPK2, AKIRIN2, FCER1G, ARRB2, CEBPB, GBA, ORM1, PTPN6, TLR2, IRAK3, MMP8, NLRX1, AZI2, NLRP12, SIRPA, LILRA2, C5AR2, ZC3H12A, BPI, IL18, HGF, CYBA, HYAL2, ARHGEF2, BCL10, MYD88, SOCS5, PYCARD, TLR4, HMGB1, IL1RN, TNFAIP3, IL1RAP, TLR8, LILRB2, INPP5D
GO:2000785	regulation of autophagosome assembly	35	1.89383	0.000541414	0.0188224	0.424242	PINK1, RAB1B, RALB, ULK1, IFT20, MTMR3, SH3GLB1, CHMP4B, TBC1D14, LRSAM1, PIP4K2C, FEZ2, PHF23, BECN1
GO:0019321	pentose metabolic process	15	1.90772	0.000544092	0.0188224	0.7	PGD, TKT, G6PD, TALDO1, NUDT5, RBKS, FGGY
GO:0007032	endosome organization	79	1.74815	0.000561667	0.0192906	0.308824	FAM160A2, SNX3, RAB7A, TSG101, RAB27A, CHMP2A, LAMTOR1, CHMP3, CHMP4B, AKTIP, VPS37B, CHMP5, IST1, CHMP1A, TMEM127, RAB11A, VPS25, RAB5B, CHMP2B, LAPTM4B, HGS
GO:0031638	zymogen activation	53	1.8856	0.000629339	0.0211199	0.580645	FURIN, PGK1, ASPH, FADD, CIDEB, C1RL, C1R, F12, THBS1, PLGRKT, ENO1, PYCARD, BAD, IFI16, CASP8, CTSZ, PLAU, GGT1
GO:2001235	positive regulation of apoptotic signaling pathway	179	1.57598	0.000632624	0.0211199	0.283688	S100A8, S100A9, MMP9, GSN, CRADD, YWHAH, GSK3A, PINK1, FADD, MFF, BCAP31, PRKCD, NCK2, CIDEB, DEDD2, HTRA2, YWHAZ, TGFBR1, INHBB, PTEN, INHBA, SERINC3, THBS1, MCL1, DDIT3, STK3, BIK, HYAL2, E2F1, TRIM39, BCL10, YWHAE, TFDP1, PYCARD, RIPK3, TNFRSF12A, BAD, GPER1, RIPK1, SKIL
GO:0031503	protein-containing complex localization	281	-1.49551	0.000742195	0.0236216	0.318777	SYNJ2BP, SDAD1, USP46, DLG3, IFT172, NCBP2, KIF3B, NUP210, CLSTN1, TTC21B, NOL6, PURA, NUP188, KIF3A, NUP35, CLUAP1, THOC1, TRAF3IP1, NSG1, RABL2B, NUP62, SRSF7, RIOK2, ABCE1, POM121, DYNC2H1, NUP43, NCBP1, ATR, NUP133, IFT80, NUP155, KIF5C, THOC2, LTV1, RRS1, GPHN, NUP160, PCID2, NUP93, MAGOHB, SEH1L, IFT74, WDR33, RCC2, IQSEC2, UPF3B, NUP205, NUP54, DAG1, IFT140, NPM1, RBM15B, TSC1, SMAD7, POLR…
GO:0007050	cell cycle arrest	237	1.50516	0.000760287	0.0240372	0.300518	GADD45A, LAMTOR5, CDKN2D, RRAGA, CRADD, TSG101, RRAGD, ILK, RHEB, APBB2, GAS7, LAMTOR1, PRKAG1, ARID3A, MAP2K6, CNOT8, MUC1, CDC123, MDM2, CDKN2C, CAB39, STRADA, PPM1A, TGFB1, CNOT3, LAMTOR3, PLK3, TGFBR1, CDC25C, RRAGC, INHBA, DUSP1, DHCR24, THBS1, PPP2R5B, GAS2L1, FOXO4, DDIT3, PPP1R15A, E2F1, MED25, CDK7, TFDP1, CDK5R1, CDK1, KLLN, EVI2B, GPER1, MAP2K1, PRKAB1, RRAGB, SKIL, PPP2R3B, ING4, CDKN…
GO:0051156	glucose 6-phosphate metabolic process	25	1.91023	0.000822516	0.0253335	0.578947	PGD, H6PD, HK3, TKT, G6PD, TALDO1, PGAM1, PGM2, RBKS, HK2, HK1
GO:0031065	positive regulation of histone deacetylation	18	1.91072	0.000858393	0.0262539	0.733333	JDP2, PINK1, ZBTB7B, BCL6, TGFB1, ING2, PRKD2, AKAP8L, C6orf89, CTBP1, VEGFA
GO:0000272	polysaccharide catabolic process	27	1.906	0.000868454	0.0262539	0.578947	PGM1, CHIT1, PYGL, PPP1R3D, MGAM, PYGM, HMGB1, PGM2, PPP1R3B, MANBA, GAA
GO:0050764	regulation of phagocytosis	98	1.72349	0.000899164	0.0269975	0.444444	SNX3, FCER1G, SLC11A1, FGR, RAB27A, ITGAM, DYSF, TLR2, PTX3, HCK, DNM2, SIRPA, TGFB1, PPARG, SIRPB1, PRTN3, MFGE8, PTEN, CYBA, ATG5, ATG3, PYCARD, LMAN2, HMGB1, C4BPA, AZU1, SYK, CD300A
GO:0043154	negative regulation of cysteine-type endopeptidase activity involved in apoptotic process	84	1.71828	0.000906897	0.0270595	0.30303	MMP9, SIAH2, MICAL1, LAMTOR5, CDKN2D, POR, ARRB2, RPS6KA1, AQP1, CARD16, MDM2, PRDX5, CFLAR, DNAJB6, HGF, DHCR24, THBS1, IGBP1, RAF1, YWHAE
GO:0010324	membrane invagination	135	1.71326	0.000933944	0.0276935	0.253731	SNX3, ARF1, FCER1G, RHOA, GSN, ITGAM, CHMP2A, CDC42, BIN2, ITGB2, PPARG, MFGE8, XKR8, THBS1, ELMO1, MYH9, HGS
GO:0072376	protein activation cascade	198	1.72779	0.000970273	0.0284177	0.333333	CD55, CD59, VSIG4, C1RL, C1R, F12, C5AR2, C5AR1, TFPI, PROS1, CLU, CFP, PRCP, VWF, C4BPA, CR1, C3AR1, GP1BB, GP9, RGCC
GO:1904950	negative regulation of establishment of protein localization	197	1.57851	0.000978361	0.0284798	0.32	IL1R2, TXN, SNX3, KCNE1, SRGN, PSMD9, GDI1, OS9, PPP1R11, YOD1, ANXA1, DPH3, PDE2A, CARD16, TRIM27, TMSB4X, NLRP12, C5AR2, ENY2, MIDN, TMBIM6, INHBB, ZC3H12A, DERL2, INPP5K, WWP2, SNX12, UBE2J1, CHP1, SVIP, RHBDF2, MAP4K4, PIM3, DNAJA1, NPFF, SP100, FKBP1B, TNFAIP3, TLR8, BAG4
GO:0070527	platelet aggregation	59	1.76739	0.000998131	0.0285334	0.5625	MYL12A, CLIC1, ILK, ACTB, PTPN6, PRKCD, ACTG1, ITGA2B, CEACAM1, FERMT3, TYRO3, SLC7A11, MYL9, PIK3CB, MYH9, ITGB3, GNAS, LYN, SYK, TLN1, CD9, DMTN, PEAR1, ALOX12, STXBP3, SERPINE2, HBB
GO:0009303	rRNA transcription	33	-1.83537	0.0010715	0.0300902	0.416667	NCL, POLR1B, NOL11, NIFK, GTF3C4, PWP1, TAF1B, GTF3C2, GTF3C3, MTOR
GO:0034637	cellular carbohydrate biosynthetic process	86	1.73374	0.00111839	0.0312235	0.436364	GYG1, PGM1, IRS2, GSK3A, UGP2, B4GALT5, SLC2A1, IMPA2, B4GALT1, PPP1R3D, B3GNT8, CSGALNACT2, B3GNT2, GYS1, GBE1, INSR, CSGALNACT1, INPP5K, B3GNT5, NDST1, EXT1, PGM2, PPP1R3B, NDST2
GO:0006739	NADP metabolic process	32	1.8562	0.00124521	0.034211	0.32	PGD, H6PD, TKT, G6PD, TP53I3, TALDO1, NADK, PGAM1
GO:0031623	receptor internalization	111	1.69422	0.00126607	0.0344408	0.246154	FLOT1, CD63, PCSK9, ARF1, FCER1G, LRPAP1, ARRB2, RAB31, ADM, GRB2, CXCR1, CEACAM1, DNM2, ITGB2, GTF2H2, SDCBP
GO:0043271	negative regulation of ion transport	157	1.65253	0.00126971	0.0344408	0.3625	MMP9, KCNE1, PCSK9, IRS2, DYSF, PTK2B, CALM2, SUMO1, CAB39, TRIM27, PXK, TGFB1, MAOB, TMBIM6, NTSR1, OPRL1, KEL, PTEN, SRI, THBS1, INPP5K, KCNE3, ATF4, REM2, PRKCE, CALM1, HECW2, YWHAE, GSTO1
GO:0042255	ribosome assembly	63	-1.72415	0.00127865	0.0344874	0.698113	FASTKD2, MDN1, BRIX1, RPF2, RRS1, NOP2, NLE1, NPM1, EIF2A, DHX30, PPAN, RPL23A, MRTO4, SBDS, RPL3, RRP7A, NIP7, ERAL1, RPL5, C1QBP, RPF1, NSUN4, RPL10, MRPS2, RPS27, RPL12, RPL6, DDX28, RPL11, MRPS7, RPS5, MRPL11, RPS14, RPSA, WDR18, RPS19, RPL24
GO:0021532	neural tube patterning	40	-1.8238	0.00128718	0.0345225	0.565217	PTCH1, KDM2B, PRKACB, SSBP3, TULP3, GORAB, TRAF3IP1, MKS1, TBC1D32, RPGRIP1L, IFT140, TCTN1, SUFU
GO:0030168	platelet activation	153	1.56595	0.00132177	0.0352522	0.442623	MYL12A, FCER1G, CLIC1, ARRB2, ILK, ACTB, MAPK3, DGKD, PTPN6, PRKCD, GNB1, ACTG1, ITGA2B, C1GALT1C1, CEACAM1, GNAQ, P2RX1, SELP, FERMT3, DGKH, TREML1, CLEC1B, YWHAZ, TYRO3, THBD, VAV1, SRF, PRKCE, SLC7A11, RAF1, MYL9, PIK3CB, MYH9, PLSCR1, TLR4, VWF, PIK3R5, MAPK1, ITGB3, GNAS, LYN, GP1BB, SYK, VAV3, GP9, P2RY1, PLCG2, GP6, TLN1, GNG2, PIK3CD, CD9, PF4, DMTN
GO:0032436	positive regulation of proteasomal ubiquitin-dependent protein catabolic process	81	1.67087	0.00134442	0.035657	0.291667	CSNK1D, GBA, GSK3A, BCAP31, SUMO1, HSPA1A, RNF144B, MDM2, CEBPA, PSEN1, HSPA1B, PLK3, SUMO2, ZFAND2A, CHFR, VCP, TRIB1, SOCS5, CSNK1A1L, CLU, RCHY1
GO:2000249	regulation of actin cytoskeleton reorganization	37	1.83515	0.00140446	0.0370435	0.321429	GMFG, HCLS1, ARHGDIB, PTK2B, CDC42, TRPM2, FES, HCK, TGFB1
GO:0051818	disruption of cells of other organism involved in symbiotic interaction	17	1.87104	0.00148961	0.0386489	0.785714	ARG1, GAPDH, DEFA1, DEFA1B, TUSC2, ELANE, BAD, CAMP, AZU1, CTSG, PF4
GO:1901292	nucleoside phosphate catabolic process	188	1.57657	0.001593	0.040296	0.231481	UPP1, PGM1, PFKFB2, PFKFB4, LDHA, HK3, PGK1, HDAC4, PFKFB3, NUDT16, PRKAG1, ALDOA, NUDT5, GAPDH, NUDT4, PDE2A, PKM, DDIT4, PGAM1, INSR, STAT3, BPGM, ENO1, GALK1, VCP
GO:0062014	negative regulation of small molecule metabolic process	107	1.69487	0.00163401	0.0410565	0.258621	CDA, ERLIN1, PLIN5, RHOA, GSK3A, HDAC4, MAEA, TSPO, DDIT4, DGAT2, CEACAM1, INSIG2, TGFB1, WDTC1, STAT3
GO:0043300	regulation of leukocyte degranulation	46	1.78315	0.00167615	0.0418949	0.472222	CD177, FCER1G, RAC2, FGR, STXBP2, ITGAM, IL4R, FES, CEACAM1, LAMP1, ITGB2, UNC13D, GAB2, STX4, LYN, SYK, CD300A
GO:0048010	vascular endothelial growth factor receptor signaling pathway	96	1.66824	0.0017231	0.0423461	0.424242	GRB10, MAPKAPK2, RHOA, FOXC1, NCF4, ELMO2, MAPK14, PTK2B, CDC42, NCK2, PXN, PDCD6, RAC1, NCF2, CYBA, BRK1, ELMO1, HHEX, VAV1, PIK3CB, HGS, PTPN1, NCF1, PRKD2, ITGB3, VAV3, CRK, WASF2
GO:0000478	endonucleolytic cleavage involved in rRNA processing	11	-1.80307	0.00172968	0.0423461	0.545455	UTP20, NOP14, NOL9, RRS1, UTP23, KRI1
GO:0051650	establishment of vesicle localization	290	1.44692	0.00176217	0.0429214	0.381643	CSNK1D, ARF1, COL7A1, CD59, BLOC1S1, AP3S1, PINK1, RAB1B, RAB27A, DNAJC5, TRAPPC1, DCTN2, WIPI1, TOR1A, BLOC1S2, NDEL1, AP3S2, STX11, SNAP29, PRKCZ, RAB1A, YKT6, KIF1B, AREG, PEF1, PDCD6, P2RX1, DNM2, PSEN1, GRIPAP1, STX3, IKBKG, BBS5, TGFA, STARD3, SERPINA1, LIN7A, RAB11A, TRAPPC3, AP3B2, RAB3A, CALM1, TRAPPC5, TRAPPC6B, STX5, PPP6C, STX4, NAPA, CTBP2, RAP1B, CUL3, PAFAH1B1, SAR1A, KLHL12, DOC2B…
GO:0009953	dorsal/ventral pattern formation	90	-1.76605	0.00183983	0.0445629	0.34375	PTCH1, PRKACB, IFT172, TULP3, DISP1, TTC21B, GORAB, BMPR1A, TRAF3IP1, MKS1, TBC1D32
GO:0060337	type I interferon signaling pathway	95	1.6515	0.00192921	0.0453697	0.376812	IFITM2, HLA-E, FADD, PTPN6, HLA-C, IFITM1, HLA-B, NLRC5, PSMB8, HLA-A, IFITM3, MYD88, PTPN1, IRF9, IP6K2, SP100, HLA-G, GBP2, MUL1, ISG20, UBE2K, TYK2, HLA-F, IRF2, MX2, IRF1
GO:0055076	transition metal ion homeostasis	131	1.57029	0.00200069	0.0464557	0.291262	S100A8, S100A9, EPAS1, ARF1, ATP6AP1, SLC11A1, CUTC, SFXN5, SLC31A2, ABCB6, LCN2, RHAG, SLC25A37, NEDD8, TF, ISCU, NEO1, ATP6V0D1, B2M, SLC40A1, FTL, LTF, SRI, FTH1, HYAL2, SKP1, EIF2AK1, EGLN1, FBXL5, ATP6V1G1
GO:0050765	negative regulation of phagocytosis	22	1.8454	0.00208415	0.0478354	0.75	SNX3, DYSF, TLR2, SIRPA, TGFB1, PRTN3, PTEN, ATG5, ATG3, HMGB1, CD300A, CD300LF
GO:0043470	regulation of carbohydrate catabolic process	88	1.76946	0.00212191	0.0481896	0.323529	PFKFB2, PFKFB4, GSK3A, HDAC4, PFKFB3, PRKAG1, DDIT4, PPP1R3D, PGAM1, INSR, STAT3
GO:0061025	membrane fusion	154	1.56054	0.00212404	0.0481896	0.415094	RAB7A, VAMP3, GCA, RABIF, DYSF, NSFL1C, VAPA, STX11, SNAP29, CHMP3, RAB20, FOLR3, ANXA1, YKT6, GNAI3, CXCR4, STX3, STX10, CHMP2B, HYAL2, CHP1, RAB3A, UBXN2B, VTI1A, ATG7, STX5, STX4, NAPA, CORO1A, STX6, TAPBP, DOC2B, VAV3, TAP1, TRIM9, STX7, CD9, ANXA7, MX2, VPS39, VPS18, VPS8, VPS4A, GOSR1
GO:0043038	amino acid activation	49	-1.76679	0.00212987	0.0481896	0.758621	EARS2, QRSL1, WARS2, NARS2, AARS2, MARS2, LARS2, YARS2, GATC, TARS2, PPA1, AIMP1, FARSB, FARS2, AARSD1, PARS2, AASDH, VARS2, DARS2, AIMP2, SARS2, IARS2
GO:0034341	response to interferon-gamma	199	1.49609	0.0021508	0.0483693	0.326531	ARG1, VIM, VAMP3, SLC26A6, SLC11A1, IFITM2, GSN, HLA-E, STXBP2, CD58, IFNGR1, CXCL16, TLR2, HLA-C, PRKCD, RAB43, IFITM1, ACTG1, RAB20, SUMO1, GAPDH, ZYX, HLA-B, IFNGR2, HCK, SIRPA, NLRC5, B2M, PPARG, WAS, NR1H2, SOCS3, HLA-A, NMI, SOCS1, IFITM3, TRIM25, VPS26B, TLR4, IRF9, CDC42EP4, STX4, SP100, ACTR3, HLA-G, GBP2, TRIM21, FCGR1A
GO:0035966	response to topologically incorrect protein	199	1.47759	0.00222714	0.049224	0.333333	RNF175, SDF2, GSK3A, WIPI1, TOR1A, YOD1, NCK2, HSPA1A, MFN2, HSPA1L, ERP44, F12, ATP6V0D1, HSPA1B, TMBIM6, DNAJB12, DERL2, COPS5, SHC1, THBS1, PPP2R5B, HDGF, SERP1, DDIT3, EDEM2, ATF4, PPP1R15A, DNAJB1, DNAJC4, VCP, JKAMP, CLU, DNAJA1, PTPN1, ADD1, UBE2J2, UBE2W, TOR1B, EXTL3, DNAJC3, TMEM33, CUL3, VAPB, CREBRF, ATF6, TLN1, FBXO6, SULT1A3, BAG6, ANKZF1, HSPA4L, ZBTB17, DCTN1
GO:0000470	maturation of LSU-rRNA	21	-1.7943	0.00227311	0.0497791	0.684211	ZNHIT6, URB1, NOL9, GTPBP4, RSL1D1, RPF2, LAS1L, RPL7L1, WDR12, RPL10A, PES1, RPL7A, MRPL1
Legend
Size	Number of genes defining the biological process in the GO database
NES	Normalize Enrichment Score, indicating the level of enrichment and its directionality
P value	Empirical statistical significance value for enrichment (n=1e6 permutations)
P adjusted	FDR-corrected p-value
Ratio	Ratio between #core BP enriched genes and #total genes in biological process
CoreEnrichment	Genes from the BP enriched in the dataset.

## Sheet: Supplementary Table 7
Supplementary Table 7: List of biological processes associated with the treatment with abatacept
GO Term	Biological process description	Size	NES	P value	P adj	Ratio	CoreEnrichment
GO:0042254	ribosome biogenesis	297	2.52905	1.76712e-06	0.000112693	0.616725	EMG1, RPL10, GLTSCR2, RPSA, RPL3, RPS5, RPL10A, RPS14, RPS27, RPS21, RRP7B, RPS19, FBL, RPL38, NLE1, RPS28, RPL12, RPS16, RPL35, RPS8, RPL35A, NOL11, DDX31, RPL23A, WDR12, RPL14, RPS2, RPLP0, RPL7A, GEMIN4, MRM1, RPL5, RPL27, RPS9, EXOSC5, RPS17, NSUN5P2, RRP7A, REXO4, RPS6, MRPL20, ZCCHC4, RPS15, RPL11, NHP2L1, NUP88, PPAN, MINA, EXOSC2, NOP16, RRP15, KRI1, URB1, RPL6, RPL24, ORAOV1, MYBBP1A, PO…
GO:0006399	tRNA metabolic process	193	1.99657	1.80094e-06	0.000112693	0.507853	GTPBP3, PUSL1, PUS1, TARSL2, OSGEP, WDR4, OSGEPL1, METTL8, DUS1L, CTU2, LCMT2, TARBP1, METTL1, TRMT44, TRMT1, TRMT61A, QTRT1, CDKAL1, TP53RK, TRMT2B, TRIT1, QRSL1, EXOSC2, RPUSD4, DUS3L, TRMT10C, POP5, AARS2, EXOSC9, ELP2, TSEN2, TRMT12, METTL2B, FTSJ1, PPA2, TRMT5, LARS2, ALKBH8, ELP6, ANKRD16, TYW1, DUS4L, LARS, GATC, RPP30, ADAT2, THUMPD2, EXOSC8, NARS2, DTD2, TSEN54, EARS2, RARS, TRMT10A, TRM…
GO:0006413	translational initiation	193	2.55889	1.80455e-06	0.000112693	0.540984	EIF2D, RPL10, RPSA, RPL3, RPS5, RPS3, RPL10A, RPL29, RPL18, RPS14, RPS27, RPL13, RPS21, RPL32, RPS19, RPS18, RPS25, RPL13A, RPL37A, RPL36, RPS29, RPL27A, RPL18A, RPL38, RPS20, RPS28, RPLP2, RPL12, RPS16, RPL35, RPS8, RPL35A, RPL23A, RPL14, RPL30, RPS2, RPLP0, RPL4, RPL19, RPS27A, RPL7A, RPL23, RPL5, RPL27, RPL37, RPS9, RPL41, RPS17, RPL9, RPS15A, RPL8, RPS6, RPS15, RPL11, RPL22, RPL31, RPS13, RPL…
GO:0019083	viral transcription	177	2.72345	1.80785e-06	0.000112693	0.534884	RPL10, RPSA, RPL3, RPS5, RPS3, RPL10A, RPL29, RPL18, MID2, RPS14, RPS27, RPL13, RPS21, RPL32, RPS19, RPS18, RPS25, RPL13A, RPL37A, RPL36, RPS29, RPL27A, RPL18A, LEF1, RPL38, RPS20, RPS28, RPLP2, RPL12, RPS16, RPL35, RPS8, POLR2H, RPL35A, RPL23A, RPL14, RPL30, RPS2, RPLP0, RPL4, RPL19, NUP35, RPS27A, RPL7A, TFAP4, RPL23, RPL5, RPL27, RPL37, RPS9, RPL41, RPS17, RPL9, RPS15A, RPL8, RPS6, RPS15, RPL1…
GO:0140053	mitochondrial gene expression	162	2.36959	1.81278e-06	0.000112693	0.596273	TBRG4, MRPL2, PUS1, MRPS25, MRPL43, MRPS21, MRPL17, MRPL52, PTCD3, MRPL48, PNPT1, MRPL20, ICT1, TRIT1, MRPS34, MRPL14, MRPL27, QRSL1, RPUSD4, MRPL21, TRMT10C, MRPL54, GADD45GIP1, UQCC1, AARS2, MRPL38, MTERFD2, TSFM, MRPL18, MRPS23, MRPS2, NGRN, MRPS28, ERAL1, MTRF1, MRPL35, UQCC2, TRMT5, LARS2, C10orf2, POLRMT, MRPL24, MRPL3, MRPL42, MRPL15, SUPV3L1, RPUSD3, MRPL32, GATC, MRPL50, MRPL41, MRPL46, …
GO:0009451	RNA modification	163	1.95541	1.81535e-06	0.000112693	0.333333	EMG1, GTPBP3, PUSL1, PUS1, FBL, OSGEP, WDR4, OSGEPL1, METTL8, DUS1L, CTU2, LCMT2, TARBP1, METTL1, TRMT44, TRMT1, TRMT61A, QTRT1, MRM1, CDKAL1, ALKBH3, NSUN5P2, TRMT2B, ZCCHC4, TRIT1, METTL3, RPUSD4, DUS3L, TRMT10C, METTL16, NSUN5P1, AARS2, DIMT1, MTERFD2, ELP2, TRMT12, METTL2B, FTSJ1, TRMT5, ALKBH8, ELP6, TRMT2A, ADARB1, NOP2, ANKRD16, DUS4L, NHP2, RPUSD3, RNMTL1, ADAT2, THUMPD2
GO:0000184	nuclear-transcribed mRNA catabolic process, nonsense-mediated decay	120	2.87423	1.83282e-06	0.000112693	0.579832	RPL10, RPSA, RPL3, RPS5, RPS3, RPL10A, RPL29, RPL18, RPS14, RPS27, RPL13, RPS21, RPL32, RPS19, RPS18, RPS25, RPL13A, RPL37A, RPL36, RPS29, RPL27A, RPL18A, RPL38, RPS20, RPS28, RPLP2, RPL12, RPS16, RPL35, RPS8, RPL35A, RPL23A, RPL14, RPL30, RPS2, RPLP0, RPL4, RPL19, RPS27A, RPL7A, RPL23, RPL5, RPL27, RPL37, RPS9, RPL41, RPS17, RPL9, RPS15A, RPL8, RPS6, RPS15, RPL11, RPL22, RPL31, RPS13, RPL15, RPS…
GO:0006614	SRP-dependent cotranslational protein targeting to membrane	105	3.15175	1.84155e-06	0.000112693	0.72449	RPL10, RPSA, RPL3, RPS5, RPS3, RPL10A, RPL29, RPL18, RPS14, RPS27, RPL13, RPS21, RPL32, RPS19, RPS18, RPS25, RPL13A, RPL37A, RPL36, RPS29, RPL27A, RPL18A, RPL38, RPS20, RPS28, RPLP2, RPL12, RPS16, RPL35, RPS8, RPL35A, RPL23A, RPL14, RPL30, RPS2, RPLP0, RPL4, RPL19, RPS27A, RPL7A, RPL23, RPL5, RPL27, RPL37, RPS9, RPL41, RPS17, RPL9, RPS15A, RPL8, RPS6, RPS15, RPL11, RPL22, RPL31, RPS13, RPL15, RPS…
GO:0002181	cytoplasmic translation	100	2.36737	1.84431e-06	0.000112693	0.531915	EIF2D, RPSA, RPL10A, RPL29, RPL18, RPS21, RPL32, RPL13A, RPL36, RPS29, RPL18A, RPL38, DPH5, RPS28, DRG2, RPL35A, RPL30, RPLP0, RPL19, RPL41, RPL9, RPL8, RPL11, RPL31, DPH1, RPL15, METTL3, RPL6, RPL24, RPLP1, EIF3K, FTSJ1, RPL36A, EIF3F, RPL39, EIF4A2, EIF3G, RPLP0P6, RWDD1, EIF3I, RPS23, DNAJC24, EIF3H, EIF3E, DHX9, EIF4A1, EIF4B, DPH7, HSPA14, TMA7
GO:0001510	RNA methylation	81	2.15618	1.85047e-06	0.000112693	0.474359	EMG1, GTPBP3, FBL, WDR4, METTL8, LCMT2, TARBP1, METTL1, TRMT44, TRMT1, TRMT61A, MRM1, NSUN5P2, TRMT2B, ZCCHC4, METTL3, TRMT10C, METTL16, NSUN5P1, DIMT1, MTERFD2, TRMT12, METTL2B, FTSJ1, TRMT5, ALKBH8, TRMT2A, NOP2, RNMTL1, THUMPD2, TRMT10A, TRMT13, MTO1, TRMT61B, TRMT11, TYW3, BCDIN3D
GO:0042273	ribosomal large subunit biogenesis	71	2.41707	1.85697e-06	0.000112693	0.823529	RPL10, GLTSCR2, RPL3, RPL10A, RPL38, NLE1, RPL12, RPL35, RPL35A, RPL23A, WDR12, RPL14, RPLP0, RPL7A, RPL5, MRPL20, RPL11, NHP2L1, PPAN, NOP16, URB1, RPL6, RPL24, ORAOV1, WDR74, RSL1D1, RPL7L1, ZNHIT6, GTF3A, RPL7, NPM1, DHX30, NOP2, RPLP0P6, NHP2, MDN1, BOP1, DDX18, EBNA1BP2, MRPL11, NVL, RPL26L1, FASTKD2, ZNHIT3, RPL26, DDX28, RRS1, MRPL1, MRTO4, GTPBP4, RPF2, RSL24D1, MALSU1, BRIX1, NIP7, NOC2L
GO:0042274	ribosomal small subunit biogenesis	67	2.49408	1.85922e-06	0.000112693	0.584615	EMG1, RPSA, RPS5, RPS14, RPS27, RPS21, RRP7B, RPS19, RPL38, RPS28, RPS16, RPS8, NOL11, RPS17, RRP7A, RPS6, RPS15, KRI1, RPS7, DIEXF, RPS10, ERAL1, HEATR1, RPS24, NGDN, UTP20, NOB1, UTP23, NPM1, NOL10, RCL1, RIOK2, NOM1, NOP14, TBL3, RPS27L, MRPS7, WDR46
GO:0042255	ribosome assembly	63	2.48547	1.8657e-06	0.000112693	0.842105	RPL10, GLTSCR2, RPSA, RPL3, RPS5, RPS14, RPS27, RRP7B, RPS19, RPL38, NLE1, RPS28, RPL12, RPL23A, RPLP0, RPL5, RRP7A, MRPL20, RPS15, RPL11, PPAN, RPL6, RPL24, RPS10, MTERFD2, MRPS2, ERAL1, NPM1, DHX30, NOP2, RPLP0P6, RPS27L, MRPS7, MDN1, EIF2A, BOP1, MRPL22, MRPL11, C1QBP, MRPS11, FASTKD2, ABT1, DDX28, RRS1, MRTO4, MTERFD1, RPF2, RSL24D1
GO:0098760	response to interleukin-7	40	-2.3413	2.13848e-06	0.000112693	0.421053	HIST1H3J, HIST1H3B, HIST1H3G, HIST1H3C, HIST2H3C, HIST2H3A, HIST1H3F, P4HB, HIST1H3D, HIST2H3D, RAD23B, JAK1, IL2RG, CRKL, IRS2, STAT3
GO:0000183	chromatin silencing at rDNA	40	-2.35168	2.14149e-06	0.000112693	0.45	HIST1H3J, HIST1H3B, HIST1H3G, HIST1H3C, HIST2H3C, HIST2H3A, HIST1H3F, HIST1H4A, HIST1H3D, HIST2H3D, HIST2H4B, HIST2H4A, PHF2, MBD2, BAZ2A, H3F3A, H3F3B, BEND3
GO:0043525	positive regulation of neuron apoptotic process	57	-2.34019	2.1448e-06	0.000112693	0.522727	RHOA, JUN, MYBL2, AIFM1, GRN, CTNNB1, SRPK2, CDK5R1, CTSZ, ITGAM, NF1, HDAC4, CDK5, CASP2, BCL2L11, MYB, ITGA1, NQO2, UBE2M, MCL1, MAP3K11, MAP2K4, TYROBP
GO:0045652	regulation of megakaryocyte differentiation	79	-2.26045	2.17199e-06	0.000112693	0.310811	HIST1H3J, HIST1H3B, HIST1H3G, HIST1H3C, HIST2H3C, HIST2H3A, HIST1H3F, ASH2L, HIST1H4A, HIST1H3D, HIST2H3D, KMT2E, HIST2H4B, KMT2C, HIST2H4A, AGO4, AGO1, EP300, HMGB2, H3F3A, H3F3B, RUNX1, TNRC6B
GO:0050853	B cell receptor signaling pathway	129	-2.8137	2.18521e-06	0.000112693	0.40625	IGHA1, IGHG2, IGLC2, IGHV3-23, IGHV4-59, IGLC3, IGHV3-11, IGHG4, IGHA2, IGHV3-53, IGHG1, IGHV5-51, IGHV3-74, IGHV3-30, IGHV3-33, IGHV3-7, IGHV6-1, IGHV4-39, IGHV4-61, IGHV3-15, IGHG3, ELF1, IGHV2-5, IGHV3-49, IGHV4-31, BMX, IGHV4-4, IGHV1-18, IGHV3-9, IGHV1-69, SYK, PRKCB, IGLC7, NCKAP1L, CD38, PTPN6, IGHV3-21, IGHV3-48, PLCG2
GO:0010324	membrane invagination	135	-3.01246	2.1889e-06	0.000112693	0.464646	IGHA1, IGHG2, IGLC2, IGHV3-23, IGHV4-59, IGLC3, IGHV3-11, IGHG4, IGHA2, IGHV3-53, IGHG1, IGHV5-51, IGHV3-74, IGHV3-30, IGHV3-33, IGHV3-7, IGHV6-1, IGHV4-39, IGHV4-61, IGHV3-15, IGHG3, RHOA, IGHV2-5, XKR7, IGHV3-49, IGHV4-31, IGHV4-4, IGHV1-18, IGHV3-9, IGHV1-69, ELMO1, GSN, CHMP2A, IGLC7, NCKAP1L, IGHV3-21, IGHV3-48, BIN2, CDC42, ITGAM, ARHGAP25, IGHV4-34, ITGB2, APPL2, ITGA2, MYH9
GO:0006342	chromatin silencing	120	-2.19904	2.1923e-06	0.000112693	0.446602	HIST1H3J, HIST1H3B, HIST1H3G, HIST1H3C, HIST1H1B, HIST2H3C, HIST2H3A, HIST1H3F, HIST1H4A, HIRA, HIST1H3D, NRDE2, HIST1H1C, HIST2H3D, HIST1H1E, HIST1H1T, HIST2H4B, HIST2H4A, SETDB1, PHF2, MBD2, BAZ2A, H3F3A, ARID1A, HDAC5, H3F3B, MSL3, BEND3, ZNFX1, MSL3P1, UBR2, ATF7IP, HIST1H4H, KMT2D, MORF4L1, H1F0, PPM1D, SIN3A, HIST1H3I, HIST1H4D, HELLS, HIST1H3H, HIST1H3A, DNMT3A, KIAA1551, EZH2
GO:1902850	microtubule cytoskeleton organization involved in mitosis	131	-2.28744	2.20007e-06	0.000112693	0.4	CDC20, KIFC1, BIRC5, TPX2, CEP97, RHOA, KIF11, MYBL2, RACGAP1, PLK1, VCP, PAFAH1B1, CLTC, CHMP1A, CHMP2A, ESPL1, RAE1, PRC1, NDC80, CHMP4B, CLASP1, VPS4B, UBXN2B, SETD2, HSPA1A, HNRNPU, NSFL1C, TACC1, HSPA1B, CENPE, KPNB1, ACTR1A, DCTN2, NDEL1, CHMP2B, PLK2, CHMP1B, GPSM2, ARHGEF2, CCNB1, GOLGA2, AURKB, DCTN1, NDE1, FLNA, SPAST
GO:0072376	protein activation cascade	198	-3.50245	2.20061e-06	0.000112693	0.517241	IGKV2D-28, IGKV2-28, IGHA1, IGLV3-25, IGHG2, IGLV3-1, IGLC2, IGLV1-40, IGHV3-23, IGKV2D-30, IGKV1-5, IGHV4-59, IGLC3, IGHV3-11, IGHG4, IGLV2-11, IGKV1-16, IGHA2, IGKV1D-39, IGHV3-53, IGHG1, IGKV1-39, IGKV1-12, IGLV2-8, IGKV4-1, IGKV2-30, IGLV3-21, IGLV3-19, IGHV5-51, IGHV3-74, IGKV3D-20, IGLV2-14, IGHV3-30, IGLV6-57, IGKV1-17, IGHV3-33, IGKV3-15, IGLV1-44, IGHV3-7, IGHV6-1, IGKV3-20, IGLV1-47, IG…
GO:0008037	cell recognition	215	-2.66665	2.20672e-06	0.000112693	0.301587	IGHA1, IGHG2, IGLC2, IGHV3-23, IGHV4-59, IGLC3, IGHV3-11, IGHG4, IGHA2, IGHV3-53, IGHG1, IGHV5-51, IGHV3-74, IGHV3-30, IGHV3-33, IGHV3-7, IGHV6-1, IGHV4-39, IGHV4-61, IGHV3-15, IGHG3, B4GALT1, IGHV2-5, IGHV3-49, IGHV4-31, NPTN, IGHV4-4, IGHV1-18, IGHV3-9, IGHV1-69, MSN, YWHAZ, DOCK2, IGLC7, IGHV3-21, ALDOA, IGHV3-48, CDK5R1
GO:0038094	Fc-gamma receptor signaling pathway	142	-3.41108	2.20675e-06	0.000112693	0.570312	IGKV2D-28, IGKV2-28, IGLV3-25, IGHG2, IGLV3-1, IGLC2, IGLV1-40, IGHV3-23, IGKV2D-30, IGKV1-5, IGHV4-59, IGLC3, IGHV3-11, IGHG4, IGLV2-11, IGKV1-16, IGKV1D-39, IGHV3-53, IGHG1, IGKV1-39, IGKV1-12, IGLV2-8, IGKV4-1, IGKV2-30, IGLV3-21, IGLV3-19, IGKV3D-20, IGLV2-14, IGHV3-30, IGLV6-57, IGKV1-17, IGHV3-33, IGKV3-15, IGLV1-44, IGHV3-7, IGKV3-20, IGLV1-47, IGKV1D-33, IGHV4-39, IGLV2-23, IGHG3, IGHV2-5…
GO:2001251	negative regulation of chromosome organization	146	-2.09605	2.20812e-06	0.000112693	0.286822	CDC20, HIST1H1B, CDT1, TOP2A, CENPF, BUB1, IK, BUB1B, FOXP3, MCM2, PTTG1, H2AFY, PLK1, HIST1H1C, RAD21, ESPL1, HIST1H1E, NDC80, HIST1H1T, SKI, JARID2, KLHL22, HNRNPU, KDM5A, XRCC1, PHF2, UBR5, SPI1, GNL3L, H3F3A, OTUB1, ERCC4, SUPT6H, CCNB1, H3F3B, SLX4, AURKB
GO:0000070	mitotic sister chromatid segregation	151	-2.2187	2.21491e-06	0.000112693	0.367647	CDC20, KIFC1, CDT1, CDCA5, CENPF, BUB1, IK, KIF2C, BUB1B, CDCA8, NCAPH, HIRA, PTTG1, H2AFY, RACGAP1, PLK1, CHMP1A, RAD21, CHMP2A, ESPL1, PRC1, NCAPG, NDC80, CHMP4B, VPS4B, CUL3, SGOL1, KLHL22, HNRNPU, NCAPD2, KNSTRN, CENPE, CDC6, KPNB1, INCENP, CHTF8, MAU2, CHMP2B, NIPBL, NAA50, NEK6, CHMP1B, PHF23, DSN1, CCNB1, SPAG5, AURKB, BECN1, PHF13, ZWINT
GO:0007088	regulation of mitotic nuclear division	164	-2.1702	2.21587e-06	0.000112693	0.297101	CDC20, CDT1, CDCA5, CENPF, BUB1, MKI67, IK, PKMYT1, BUB1B, CEP97, KIF11, CDC25C, PTTG1, CHEK1, H2AFY, PLK1, CHMP1A, ANLN, RAD21, CHMP2A, ESPL1, NDC80, INSR, CHMP4B, VPS4B, UBXN2B, TGFB1, CUL3, HSPA1A, KLHL22, HNRNPU, NSFL1C, HSPA1B, CENPE, CDC6, UBE2C, CHMP2B, NIPBL, DAPK3, NEK6, CHMP1B
GO:0060968	regulation of gene silencing	155	-1.97788	2.21737e-06	0.000112693	0.244604	HIST1H3J, HIST1H3B, HIST1H3G, HIST1H3C, HIST1H1B, HIST2H3C, HIST2H3A, HIST1H3F, HIST1H4A, HIRA, MAP2K1, ZMPSTE24, HIST1H3D, HIST1H1C, HIST2H3D, NUP50, RAE1, HIST1H1E, NUPL1, HIST1H1T, POLR2G, TGFB1, NCOR1, PPP3CA, NUP153, HIST2H4B, HIST2H4A, NUP98, STAT3, SETDB1, POLR2E, PHF2, NUP214, AGO1
GO:0002526	acute inflammatory response	220	-3.24381	2.21802e-06	0.000112693	0.385714	IGKV2D-28, IGKV2-28, IGLV3-25, IGHG2, IGLV3-1, IGLC2, IGLV1-40, IGHV3-23, IGKV2D-30, IGKV1-5, IGHV4-59, IGLC3, IGHV3-11, IGHG4, IGLV2-11, IGKV1-16, IGKV1D-39, IGHV3-53, IGHG1, IGKV1-39, IGKV1-12, IGLV2-8, IGKV4-1, IGKV2-30, IGLV3-21, IGLV3-19, IGKV3D-20, IGLV2-14, IGHV3-30, IGLV6-57, IGKV1-17, IGHV3-33, IGKV3-15, IGLV1-44, IGHV3-7, IGKV3-20, IGLV1-47, IGKV1D-33, IGHV4-39, IGLV2-23, IGHG3, PIK3CG,…
GO:0002377	immunoglobulin production	193	-3.04908	2.2209e-06	0.000112693	0.27972	IGKV2D-28, IGKV2-28, IGLV3-25, IGLV3-1, IGLV1-40, IGKV2D-30, IGKV1-5, IGLV2-11, IGKV1-16, IGKV1D-39, IGKV1-9, IGKV1-39, IGKV1-12, IGLV2-8, IGKV4-1, IGKV2-30, IGLV3-21, IGLV3-19, IGKV3D-20, IGLV2-14, MZB1, IGLV6-57, IGKV1-17, IGKV3-15, IGLV1-44, IGKV3-20, IGKV3D-15, IGLV1-47, IGKV1D-33, IGLV2-23, IGKV1-27, IGKV2-24, IGLV3-10, FOXP3, IGLV7-46, SASH3, PRKDC, IGLV8-61, GALNT2, TMBIM6
GO:0007051	spindle organization	170	-2.04647	2.22315e-06	0.000112693	0.34	CDC20, KIFC1, BIRC5, TPX2, MAPRE1, CEP97, RHOA, KIF11, MYBL2, RACGAP1, PLK1, VCP, CLTC, CHMP1A, CHMP2A, ESPL1, RAE1, PRC1, NDC80, CHMP4B, CLASP1, VPS4B, RNF4, HSPA1A, TUBGCP3, NCOR1, HNRNPU, KNSTRN, TACC1, MAPRE3, KIAA0196, HSPA1B, CENPE, CEP63, MYH9, KPNB1, DCTN2, CCDC69, CHMP2B, PLK2, NEK6, CHMP1B, GPSM2, CCNB1, SPAG5, GOLGA2, AURKB, DCTN1, FLNA, RGS14, SPAST
GO:0019882	antigen processing and presentation	226	-2.06716	2.25738e-06	0.000112693	0.402913	KIF2C, KIF11, PSMC1, CAPZB, SEC24D, CTSD, RAB7A, RACGAP1, CD68, CLTC, PSMC4, DCTN4, SNAP23, PSMD9, OSBPL1A, PSMD13, BCAP31, PSME3, AP1G1, TAPBP, RAB27A, NCF1, AP1M1, DNM2, PSME1, RAB32, WAS, RAB35, HLA-C, DCTN3, CENPE, CYBA, HLA-B, HLA-A, ACTR1A, DCTN2, SEC24C, CALR, NCF2, RAB10, SEC23A, KIF3C, LILRB2, HLA-E, MR1, CLTA, PSMB3, PSMB9, SLC11A1, PYCARD, ARF1, TRAF6, DCTN1, PSMB10, NCF4, RAB5B, CANX,…
GO:0030100	regulation of endocytosis	281	-1.93446	2.25738e-06	0.000112693	0.402913	HNRNPK, SYK, DOCK2, SNX12, NCKAP1L, CSK, PLCG2, FGR, ACTN4, ANKRD13A, RAC1, CBLL1, LRSAM1, RAB27A, TGFB1, RAB5C, IL2RG, PPP3CA, DNM2, RUFY1, RABGEF1, APPL2, CBL, RAP1A, ITGA2, CYBA, TBC1D5, DYSF, SIRPB1, LMAN2, ABR, RAB21, CALR, TSG101, LRPAP1, RAB31, TLR2, PIK3CB, PTPRJ, CD63, CALM3, NUMB, SLC11A1, CAMK1D, PTEN, SIRPA, ROCK1, SMAP1, SDCBP, PYCARD, PTPN1, UNC119, LRRK2, ARF1, CD300LF, RAB5A, C3, …
GO:0045637	regulation of myeloid cell differentiation	251	-2.16454	2.25864e-06	0.000112693	0.430622	HIST1H3J, HIST1H3B, HIST1H3G, HIST1H3C, HIST2H3C, HIST2H3A, HIST1H3F, ARNT, ASH2L, KLF10, HIST1H4A, FADD, JUN, HMGB3, HCLS1, HIST1H3D, CTNNB1, PRKCB, ZBTB16, HIST2H3D, NCKAP1L, ATP6AP1, KLF13, TRIB1, INPP5D, ACVR1B, CREBBP, TGFB1, HSPA1A, NF1, UBASH3B, KMT2E, EVI2B, RASSF2, HIST2H4B, KMT2C, HSPA1B, HIST2H4A, STAT3, FBN1, AGO4, TCTA, HIF1A, AGO1, NOTCH2, EP300, SPI1, HMGB2, H3F3A, PTK2B, MAPK14, S…
GO:0065004	protein-DNA complex assembly	248	-2.19442	2.26363e-06	0.000112693	0.208333	HIST1H3J, HIST1H3B, HIST1H3G, HIST1H3C, HIST1H1B, HJURP, CDT1, HIST2H3C, HIST2H3A, HIST1H2BH, HIST1H2BN, HIST1H2BM, CENPF, HIST1H2BO, HIST1H2BK, HIST1H2BI, HIST1H2BL, HIST1H3F, MCM4, HIST1H4A, HIST1H2BF, HIST2H2BF, MCM2, HIRA, HIST1H2BE, SPTY2D1, H2AFY, HIST1H3D, HIST1H2BB, HIST1H1C, PSMC4, HIST2H3D, HIST1H2BD, HIST1H1E, NAA60, RAD23B, PADI4, HIST1H1T, RAD51, RNF4, HIST2H2BE, HIST2H4B, UBN1, HIST…
GO:1901988	negative regulation of cell cycle phase transition	267	-1.83808	2.26551e-06	0.000112693	0.227273	CDC20, GTSE1, CDT1, CENPF, BUB1, IK, BUB1B, BRE, PSMC1, CDC25C, TAOK3, CHEK1, H2AFY, CLSPN, ORC1, ZFP36L2, PLK1, PRKDC, RAD21, ARID3A, PSMC4, PSMD9, PSMD13, PSME3, NDC80, KLHL22, NACC2, CNOT10, PSME1, MIR29A, CNOT8, CNOT1, MDM2, CDC6, FOXN3, DTL, CNOT3, CTDSP1, GIGYF2, TOPBP1, EP300, TAOK1, PLK2, PSMB3, CTDSP2, CASP2, PSMB9, SOX4, SYF2, PTEN
GO:0038093	Fc receptor signaling pathway	241	-3.16491	2.26604e-06	0.000112693	0.378378	IGKV2D-28, IGKV2-28, IGLV3-25, IGHG2, IGLV3-1, IGLC2, IGLV1-40, IGHV3-23, IGKV2D-30, IGKV1-5, IGHV4-59, IGLC3, IGHV3-11, IGHG4, IGLV2-11, IGKV1-16, IGKV1D-39, IGHV3-53, IGHG1, IGKV1-39, IGKV1-12, IGLV2-8, IGKV4-1, IGKV2-30, IGLV3-21, IGLV3-19, IGKV3D-20, IGLV2-14, IGHV3-30, IGLV6-57, IGKV1-17, IGHV3-33, IGKV3-15, IGLV1-44, IGHV3-7, IGKV3-20, IGLV1-47, IGKV1D-33, IGHV4-39, IGLV2-23, IGHG3, PSMC1, …
GO:0022618	ribonucleoprotein complex assembly	277	1.80961	3.56521e-06	0.000173324	0.451883	EIF2D, RPL10, GLTSCR2, RPSA, RPL3, RPS5, RPS14, RPS27, RRP7B, RPS19, RPL13A, PRMT7, RPL38, NLE1, RPS28, GEMIN8, RPL12, RPL23A, RPLP0, TAF9, GEMIN4, RPL5, SNRPD2, PRPF39, RRP7A, RBMX, MRPL20, RPS15, RPL11, NHP2L1, PPAN, SRSF6, RPL6, RPL24, RPS10, MTERFD2, GCFC2, MRPS2, GEMIN6, ZNHIT6, ERAL1, EIF3K, SMN1, TARBP2, NPM1, CPSF6, EIF3F, DHX30, NOP2, SHQ1, EIF3G, RPLP0P6, SMN2, DDX39B, EIF3I, RPS23, SNR…
GO:0000028	ribosomal small subunit assembly	19	2.20639	3.78397e-06	0.000182207	0.705882	RPSA, RPS5, RPS14, RPS27, RRP7B, RPS19, RPL38, RPS28, RRP7A, RPS15, RPS10, ERAL1
GO:0051291	protein heterooligomerization	128	-2.01188	4.38212e-06	0.000201368	0.227723	HIST1H3J, HIST1H3B, RRM2, HIST1H3G, HIST1H3C, HIST1H3F, YWHAB, HIST1H4A, PRKCZ, HIST1H3D, PRKAB1, CAB39, CHMP2A, GRB2, INSR, NUPL1, GNB1, HIST2H4B, HIST2H4A, TMCC1, BCL10, ILK, CPSF7
GO:0032635	interleukin-6 production	161	-2.02576	4.40007e-06	0.000201368	0.393162	GBA, FOXP3, TIRAP, NLRX1, MAPKAPK2, IRAK3, AKIRIN2, SYK, NCKAP1L, PTPN6, CSK, INPP5D, IL6R, RABGEF1, CYBA, STAT3, LILRA2, KLF2, BCL10, IL18RAP, NLRP12, MYD88, LILRB2, TLR2, HGF, SIRPA, PYCARD, MBP, TRAF6, ARHGEF2, MAPK13, ASH1L, ORM1, TRPV4, LILRA5, TNFAIP3, TLR4, PTAFR, C5AR2, TLR8, IL18, TYROBP, GHRL, BPI, SYT11, ARRB2
GO:0000910	cytokinesis	171	-1.9313	4.43605e-06	0.000201368	0.392857	CDT1, CIT, RHOA, ACTR2, RACGAP1, PLK1, CFL1, CHMP1A, ANLN, CHMP2A, ESPL1, PRC1, ANXA11, CHMP4B, VPS4B, CDC42, CUL3, FLCN, SETD2, IST1, RHOB, RAB35, DCTN3, KIAA0196, CDC6, MYH9, STAMBP, KLHL21, SEPT5, INCENP, RAB11FIP4, KIF13A, CHMP2B, SVIL, PLK2, CALM3, CHMP1B, USP8, ROCK1, UNC119, ARF1, BIN3, SON, AURKB, BECN1, SPAST, PDCD6IP, PRKCE, KLHDC8B, KIF23, CHMP3, TAS2R13, AHCTF1, ACTR3, CALM2
GO:0016482	cytosolic transport	158	-1.89695	4.44241e-06	0.000201368	0.386207	STX6, ACTR2, MAP2K1, RAB7A, MSN, VPS26B, AKTIP, CLTC, EPS15, SNX12, RAB14, MAPK3, LAMP1, SORT1, AP1G1, CORO7, VTI1A, LMTK2, RGP1, WIPI1, CORO1A, MAPK1, FAM160A2, EVI5, KIF1B, TBC1D5, CLTCL1, SNX1, SPAG9, STX10, FAM21C, RAB21, EHD3, DOPEY2, KIF1C, ZFYVE20, TRAPPC10, TBC1D14, LRRK2, WDR91, DENND5A, RAB5A, VPS35, STX5, DCTN1, BECN1, GAK, TBC1D10B, SORL1, HEATR5A, HOOK3, FAM21B, KIAA1432, CHMP3, STX1…
GO:0016052	carbohydrate catabolic process	199	-1.87792	4.46068e-06	0.000201368	0.360248	PPP1CA, ARNT, GLB1, HK2, PFKFB2, OGDH, PGAM1, PGM1, PGD, PHKA2, DHTKD1, PSEN1, PGM2, ALDOA, NUP50, RAE1, AOAH, PFKFB1, INSR, NUPL1, PHKG2, MAN2B1, NCOR1, NEU1, GAPDH, NUP153, MANBA, HDAC4, NUP98, CBFA2T3, STAT3, GAA, HIF1A, HK3, ENO1, PYGL, NUP214, MAN2B2, PRKAG1, PKM, FBP1, DERA, C12orf5, PPP1R3D, MGAM, ADPGK, POM121C, PHKB, FUT7, GSK3A, PGAM2, POM121, HEXB, CTBS, SEC13, PFKFB4, PGAM4, PGK1
GO:0045839	negative regulation of mitotic nuclear division	52	-2.22032	6.42909e-06	0.000275874	0.27907	CDC20, CDT1, CENPF, BUB1, IK, BUB1B, PTTG1, CHEK1, PLK1, RAD21, NDC80, KLHL22
GO:1902115	regulation of organelle assembly	194	-1.87837	6.69137e-06	0.000281424	0.325	CEP97, RHOA, STAM, LCP1, MSN, STYXL1, PLK1, GSN, CHMP1A, CHMP2A, AKAP13, MTM1, CHMP4B, SYNE2, LRSAM1, VPS4B, MARK4, RNF4, RAB1B, PAN3, HSPA1A, MTMR3, DNM2, HNRNPU, CNOT1, HSPA1B, RALB, TSG101, FEZ2, CHMP2B, ULK1, ASAP1, PLK2, SMCR8, CHMP1B, GPSM2, TRAPPC12, PHF23, TBC1D14, SDCBP, LRRK2, ARHGEF2, CDKL5, RAB5A, SPAG5, TBC1D30, BECN1, PIP4K2C, PDCD6IP, TBC1D7, SEC22B, LRFN1
GO:0032868	response to insulin	272	-1.82918	6.77591e-06	0.000281424	0.373206	MZB1, PRKCZ, ZNF106, RHOQ, PDPK1, SYAP1, PRKCB, MYO5A, GSK3B, PRKDC, EIF4EBP2, RAB8A, ATP6AP1, PAK1, GRB10, SESN2, KL, GNAI2, GRB2, SORT1, PFKFB1, ATP6V0A1, MAX, INSR, ATP6V0D1, ATP6V1B2, SLC9A1, PRKCD, SRSF4, ATP6V1A, PDK4, TLDC1, IRS2, APPL2, HADHA, NDEL1, RAB10, PKM, RAB31, TLR2, CFLAR, MARS, PTEN, HDAC5, PTPN1, SP1, SCAP, PTPRE, CCND3, ATP6V0B, AKT1, YWHAG, ZBTB7B, TCIRG1, LYN, GAB1, TRPV4, E…
GO:0044262	cellular carbohydrate metabolic process	286	-1.77475	6.79068e-06	0.000281424	0.306977	PPP1CA, INPP1, GLB1, B4GALT1, HK2, PFKFB2, CSGALNACT2, PDK3, ZMPSTE24, NDST1, PGAM1, PGM1, PGD, SYNJ1, PHKA2, GSK3B, PGM2, SESN2, AOAH, NCOA2, PFKFB1, INSR, EXT1, EXTL3, PLEK, PHKG2, PDK4, MAEA, IRS2, MANBA, GYS1, ITPK1, B4GALT5, HDAC4, CBFA2T3, B3GNT2, STAT3, DYSF, GAA, BRAF, HK3, PYGL, GBE1, GYG1, EP300, FBP1, PTK2B, FGGY, STK40, PTEN, C12orf5, B3GNT8, PPP1R3D, MGAM, B3GNT9, AKT1, INPP5A, GPER1…
GO:0019731	antibacterial humoral response	46	-2.24114	8.52235e-06	0.000344504	0.689655	IGHA1, IGHA2, IGJ, IGKV3-20, HIST1H2BK, HIST1H2BI, HIST1H2BF, HIST1H2BE, HIST2H2BE, HLA-E, HIST1H2BJ, H2BFS, DEFA4, RNASE6, HIST1H2BG, LTF, DEFA1B, DEFA1, ELANE, DEFA3
GO:0050764	regulation of phagocytosis	98	-2.05806	8.6969e-06	0.000346232	0.467532	SYK, DOCK2, NCKAP1L, CSK, FGR, RAB27A, TGFB1, IL2RG, DNM2, APPL2, RAP1A, ITGA2, CYBA, DYSF, SIRPB1, LMAN2, ABR, CALR, RAB31, TLR2, PTPRJ, SLC11A1, CAMK1D, PTEN, SIRPA, PYCARD, CD300LF, C3, TMEM55A, RAPGEF1, AZU1, FPR2, IL15RA, ABCA7, HCK, SYT11
GO:0010965	regulation of mitotic sister chromatid separation	57	-2.11571	1.07491e-05	0.000413758	0.294118	CDC20, CDT1, CENPF, BUB1, IK, BUB1B, PTTG1, PLK1, RAD21, ESPL1, NDC80, CUL3, KLHL22, CENPE, CDC6
GO:0043620	regulation of DNA-templated transcription in response to stress	127	-1.9107	1.09827e-05	0.000417508	0.401786	ARNT, HSPA5, PSMC1, JUN, CHEK1, CITED2, PSMC4, PSMD9, TMBIM6, SESN2, VHL, PSMD13, PSME3, EPAS1, CREBBP, HSPA1A, PSME1, NCK2, KLF2, HIF1A, RPS6KA1, HIF1AN, EP300, PSMB3, HSFX1, PSMB9, RPS6KA3, IMPACT, PSMB10, RBPJ, RGS14, HSFX2, PSMB2, ATF6B, RBL2, VEGFA, EGLN1, PSMD6, SIN3A, BACH1, PSMB8, NOTCH1, CEBPB, PSMD2, NFE2L2
GO:0016241	regulation of macroautophagy	171	-1.84809	1.11519e-05	0.000420777	0.345912	CALCOCO2, GBA, SPTLC2, CAPNS1, PRKAB1, VPS26B, PRKACA, MTM1, ATG13, SESN2, MAPK3, CDK5R1, ATP6V0A1, ATP6V0D1, CHMP4B, ATP6V1B2, LRSAM1, POLDIP2, ATP6V1A, RAB1B, RRAGC, MTMR3, GAPDH, PAFAH1B2, ERN1, CDK5, LAMTOR1, LAMTOR4, QSOX1, RRAGD, HIF1A, RALB, SMURF1, PRKAG1, CAPN1, FEZ2, ULK1, SMCR8, PHF23, TBC1D14, C12orf5, LRRK2, RAB5A, ATP6V0B, AKT1, VPS35, USP30, BECN1, MFN2, RNF41, PIP4K2C, LZTS1, SEC2…
GO:0030261	chromosome condensation	47	-2.23052	1.28227e-05	0.000479537	0.527778	HIST1H1B, TOP2A, CDCA5, NCAPH, AIFM1, HIST1H1C, CHMP1A, HIST1H1E, NCAPG, HIST1H1T, NCAPD2, NIPBL, H3F3A, PHF23, CCNB1, ACIN1, H3F3B, GPER1, PHF13
GO:0051701	interaction with host	209	-1.81895	1.56669e-05	0.00055783	0.325714	TYMS, VPS18, CCNK, RAB7A, P4HB, CTNNB1, HIPK2, GSN, EPS15, CHMP2A, KPNA2, VPS37B, GRB2, LAMP1, INSR, CHMP4B, CBLL1, KPNA1, ATG7, VPS4B, WWP2, TGFB1, VAPB, HSPA1A, GAPDH, IST1, NUP153, ITCH, CBL, HSPA1B, ITGA2, KPNB1, ADRBK1, TSG101, SELPLG, CLDN9, CHMP2B, CLEC5A, CXCR4, BCL2L11, PPID, CD46, F11R, ANPEP, THOC5, XPR1, CR1, TRIM21, TNIP1, RXRA, IFITM2, FCN1, CASP8, CHMP3, TRIM8, TRIM62, PVRL1
GO:0046777	protein autophosphorylation	235	-1.75316	1.80041e-05	0.000628427	0.394872	OXSR1, JUN, TAOK3, PDPK1, CAMKK2, BMX, MAPKAPK2, IRAK3, SYK, PAK2, PRKACA, GSK3B, DAPK1, PAK1, CHP1, CSK, STK4, MAPK3, FGR, FGFR1, STK24, INSR, SLA, PPP2R5A, DAPK2, LMTK2, MAP3K3, ACVR1B, GRK5, IQGAP1, ERN1, RASSF2, CDK5, MARK2, CDK12, FLT3, NLRP12, STK17B, STK10, ULK1, TAOK1, DAPK3, MELK, CALM3, NEK6, PTK2B, MKNK1, IMPACT, LRRK2, CDKL5, KIT, AKT1, MKNK2, AURKB, LYN, PRKD2, FES, MVP, MAP3K11, CSF…
GO:0016197	endosomal transport	224	-1.76212	1.80225e-05	0.000628427	0.380711	STX6, SNX27, STAM, DSCR3, RAB7A, VPS26B, EHD1, VCP, CLTC, EPS15, CHMP1A, CHMP2A, RAB14, RAB8A, VPS37B, SORT1, CHMP4B, VTI1A, LMTK2, ARHGAP1, RGP1, VPS4B, EVI5, WAS, RAB35, KIAA0196, LAMTOR1, TBC1D5, CLTCL1, CORO1C, RAB11FIP4, TMCC1, SNX1, SPAG9, STX10, FAM21C, EHD3, VPS39, TSG101, RAB10, CHMP2B, ZFYVE20, EPG5, TRAPPC10, TMEM50A, CHMP1B, TBC1D14, LRRK2, DENND5A, VPS37C, LYST, SQSTM1, VPS35, STX5, …
GO:0042590	antigen processing and presentation of exogenous peptide antigen via MHC class I	79	-1.99148	1.95559e-05	0.000663588	0.434211	PSMC1, PSMC4, SNAP23, PSMD9, PSMD13, PSME3, TAPBP, NCF1, PSME1, HLA-C, CYBA, HLA-B, HLA-A, CALR, NCF2, HLA-E, PSMB3, PSMB9, PSMB10, NCF4, PSMB2, SEC22B, IKBKG, VAMP3, PSMD6, TAP1, PSMB8, PDIA3, TAP2, FCER1G, PSMD2, HLA-H, PSMD11
GO:0048771	tissue remodeling	179	-1.91638	1.97487e-05	0.000665663	0.385321	VDR, CTNNB1, SYK, TNFRSF11A, RAC2, CD38, ATP6AP1, CSK, INPP5D, RAC1, TPP1, EPAS1, DEF8, TGFB1, PDK4, NF1, UBASH3B, RAB3D, PPP3CA, BAK1, LRRK1, RASSF2, MDM2, HIF1A, ABR, CHD7, CAPN1, NOTCH2, PLEKHM1, PTK2B, ROCK1, TRAF6, ACVRL1, TCIRG1, RBPJ, ADAM8, TNFAIP3, TMBIM1, CSF1R, SEMA3C, IL18, SNX10
GO:0045732	positive regulation of protein catabolic process	214	-1.811	2.01417e-05	0.000668095	0.331461	GBA, HERPUD1, PSMC1, RAB7A, MSN, LPCAT1, PLK1, VCP, EDEM2, GSK3B, AREL1, PSMC4, PSEN1, TRIB1, BCAP31, RNF144B, ATG7, WWP2, RNF185, HSPA1A, TNFRSF1B, EDEM1, ITCH, MDM2, HSPA1B, CHFR, CBFA2T3, SMAD7, DTL, SNX1, ARIH1, SMURF1, PTTG1IP, CTSC, NRD1, PLK2, PTK2B, RNF40, PTEN, LRRK2, RNF19B, AKT1, MYLIP, VPS35, STX5, PIAS1, SGTA, RNF41, GSK3A, ADAM8, TNFAIP3, ADAM9, CDKN1B, SORL1, CSNK1D, GGA3, NSF, SEC…
GO:0018210	peptidyl-threonine modification	134	-1.88504	2.41591e-05	0.000784101	0.423423	CIT, OXSR1, CSNK1G1, CHEK1, MAP2K1, PDPK1, HIPK2, PRKCB, PLK1, CAB39, PRKACA, GSK3B, GALNT2, CDK5R1, LMTK2, PRKCD, ACVR1B, TGFB1, MAPK1, CDK5, SMAD7, MARK2, ADRBK1, CADM4, ULK1, CALM3, ROCK1, LRRK2, TGFBR2, TGFBR1, AKT1, PRKD2, AZU1, GSK3A, PKN1, CSNK1D, DYRK1A, GALNT3, VRK3, SPRED2, CSNK1G2, HIPK3, HIPK1, CALM2, CSNK1A1, PPP2R5D, CSNK2A1
GO:0007034	vacuolar transport	142	-1.83459	2.42894e-05	0.000784101	0.356589	VPS18, ARSB, SNX27, PSAP, VPS41, GRN, RAB7A, VCP, AKTIP, CHMP1A, CHMP2A, MTM1, VPS37B, LAMP1, SORT1, AP1G1, ATP6V0D1, CHMP4B, LAMP2, VTI1A, VPS4B, MGRN1, MON1B, FAM160A2, HSPA1A, RHOB, VIPAS39, SMURF1, KIF13A, EHD3, VPS39, TSG101, DENND3, CHMP2B, IGF2R, ZFYVE20, EPG5, TMEM50A, CHMP1B, LRRK2, ARF1, VPS37C, LYST, VPS35, BECN1, GAK
GO:1901673	regulation of mitotic spindle assembly	20	-2.16959	2.54629e-05	0.000814813	0.578947	CEP97, PLK1, CHMP1A, CHMP2A, CHMP4B, VPS4B, HSPA1A, HNRNPU, HSPA1B, CHMP2B, CHMP1B
GO:0002573	myeloid leukocyte differentiation	204	-1.81292	3.12264e-05	0.000968592	0.41875	KLF10, FADD, JUN, LBR, HCLS1, CTNNB1, DHRS7B, PAFAH1B1, TNFRSF11A, PSEN1, MMP9, ATP6AP1, TRIB1, INPP5D, CDC42, TGFB1, NF1, UBASH3B, EVI2B, LRRK1, RASSF2, CBFA2T3, MYH9, FBN1, CEBPE, TCTA, OSCAR, NOTCH2, TLR2, SPI1, MAPK14, TRAF6, THOC5, KIT, TGFBR2, IREB2, ACIN1, IRF4, RARA, MIR223, RUNX1, MAFB, TCIRG1, LYN, FES, ESRRA, RBPJ, NRROS, TLR4, GAB2, PIK3CD, CSF1R, CASP8, TYROBP, TFE3, VEGFA, SNX10, ZF…
GO:0002223	stimulatory C-type lectin receptor signaling pathway	113	-1.86723	4.36877e-05	0.00127679	0.37234	PSMC1, PDPK1, SYK, PAK2, PRKACA, PSMC4, PSMD9, PAK1, PLCG2, PSMD13, PSME3, TAB2, PRKCD, CREBBP, PSME1, RPS6KA5, BCL10, ICAM3, RAF1, EP300, PSMB3, PSMB9, CLEC4E, TRAF6, FBXW11, LYN, NFKB1, PSMB10, PSMB2, IKBKG, KRAS, PSMD6, PSMB8, CLEC4D, FCER1G
GO:0000959	mitochondrial RNA metabolic process	43	2.02802	4.49967e-05	0.00130749	0.651163	TBRG4, PUS1, PNPT1, TRIT1, TRMT10C, AARS2, MTERFD2, TRMT5, C10orf2, POLRMT, SUPV3L1, EARS2, TRMT10A, MTO1, TRMT61B, TEFM, LRPPRC, YARS2, SLC25A33, TFAM, MTERFD3, PDE12, FASTKD1, ELAC2, TRNT1, CHCHD10, MTERFD1, TRMT10B
GO:0043406	positive regulation of MAP kinase activity	258	-1.7135	4.72191e-05	0.00135906	0.492147	PIK3CG, TAOK3, MAP2K1, MAPKAPK2, GADD45G, SYK, TNFRSF11A, PSEN1, AKAP13, PAK1, CSK, MUL1, MAPK3, FGFR1, INSR, TAB2, MAP3K3, TGFB1, MAPK1, IQGAP1, CRKL, MAP3K5, DVL3, ERN1, C5, PIK3R5, SPAG9, MAP3K2, ILK, FLT3, DBNL, KIDINS220, RAF1, PIK3CB, TAOK1, CXCR4, PTK2B, HGF, MAPK14, C5AR1, ZEB2, PTPN1, LRRK2, TRAF6, KIT, TGFBR1, ITGA1, RAPGEF1, ADAM8, ADAM9, MAP2K6, ERCC6, TLR4, MAP3K11, PKN1, IRAK1, IKBK…
GO:0002793	positive regulation of peptide secretion	288	-1.70482	4.73091e-05	0.00135906	0.375635	PRKCZ, PFKFB2, ALOX15B, GOLPH3, SYK, IL1RL1, CD38, PSMD9, MAPK3, FGR, RAC1, TGFB1, GAPDH, CARD8, IL17RA, IRS2, FRMD8, ABAT, C5, LILRA2, HIF1A, CD58, NLRP12, GPR27, NADK, MCU, ABCG1, HLA-E, TLR2, CLEC5A, TCF7L2, SOX4, PPID, CLEC4E, MAPK14, PANX2, PYCARD, LRRK2, MBP, ARF1, VPS35, GPER1, ORM1, TRPV4, LILRA5, ADAM8, ADAM9, TLR4, PRKCE, CSF1R, RPH3AL, FCN1, TLR8, GHRL, WLS, PARD6A, ORM2, STX4, JAK2, A…
GO:0097242	amyloid-beta clearance	36	-2.11819	6.17871e-05	0.00170708	0.62069	CLTC, INSR, ITGAM, ITGB2, LRPAP1, C5AR1, ROCK1, RAB5A, C3, MME, IGF1R, SRF, ABCA7, RAB11B, RAB11A, IFNGR1, PICALM, HMGCR
GO:0006890	retrograde vesicle-mediated transport, Golgi to ER	86	-1.90617	6.52653e-05	0.00178368	0.518987	KIF2C, KIF11, ARCN1, GOLPH3, SURF4, COPA, RACGAP1, ARF3, COPB2, BICD2, COPG1, TAPBP, RAB1B, COPE, ERGIC1, CENPE, LMAN2, ATP9A, KIF3C, KIF1C, RAB1A, ARF5, ARFGAP3, NSF, SEC22B, KIF23, KLC1, TMEM115, KDELR1, RER1, KDELR2, KIF4A, UVRAG, KIF3B, RAB33B, GBF1, PICK1, COG4, BET1L, ARF4, GOLPH3L
GO:0090068	positive regulation of cell cycle process	298	-1.6416	7.04061e-05	0.0019036	0.264317	GTSE1, CDT1, CIT, CDCA5, RHOA, CDC25C, H2AFY, FAM83D, RACGAP1, TMOD3, PRKACA, CRLF3, RAD21, ARID3A, ESPL1, ADAM17, FGFR1, NDC80, CDK5R1, INSR, VPS4B, NUDT16, CDC42, USP19, UBXN2B, TGFB1, CUL3, CNOT10, HNRNPU, MIR29A, CNOT8, NSFL1C, CNOT1, KMT2E, MDM2, CDC6, UBE2C, DTL, RAB11FIP4, CNOT3, FEN1, ZBTB17, ANKRD17, EP300, NIPBL, SMARCD3, SVIL, PLK2, CASP2, SOX4, GPSM2, CCND3, CCNB1, SPAG5, MDM4, AKT1, …
GO:0019362	pyridine nucleotide metabolic process	189	-1.74515	7.57623e-05	0.00199507	0.354839	ARNT, HK2, PFKFB2, OGDH, PGAM1, PGM1, SLC22A13, ME2, PGD, VCP, G6PD, DHTKD1, PSEN1, CD38, PGM2, ALDOA, NUP50, RAE1, TKT, PFKFB1, INSR, NUPL1, NCOR1, GAPDH, NUP153, HDAC4, NUP98, CBFA2T3, NMNAT1, STAT3, KCNAB2, HIF1A, HK3, ENO1, NUP214, PRKAG1, NADK, PARP16, PKM, DLD, H6PD, FBP1, DERA, C12orf5, BST1, TALDO1, ADPGK, POM121C, PGAM2, POM121, PGLS, SEC13, PFKFB4, PGAM4, PGK1
GO:0005976	polysaccharide metabolic process	114	-1.87807	8.27317e-05	0.00216413	0.414634	PPP1CA, CSGALNACT2, NDST1, PGM1, PHKA2, CLTC, GSK3B, PGM2, AOAH, INSR, EXT1, EXTL3, PHKG2, TGFB1, IRS2, MANBA, GYS1, B4GALT5, B3GNT2, CHST7, GAA, PYGL, GBE1, GYG1, STK40, B3GNT8, PPP1R3D, MGAM, B3GNT9, AKT1, PHKB, NFKB1, GSK3A, KIAA0226L
GO:0017157	regulation of exocytosis	217	-1.75555	8.4385e-05	0.00218795	0.416667	VPS18, STAM, PDPK1, RAB7A, SYK, PRKCB, GSK3B, CHMP2A, RAC2, RAB8A, ATP6AP1, GNAI2, LAMP1, FGR, AP1G1, CLASP1, VPS4B, RAB27A, ITGAM, RAB3D, SYP, PRAM1, RABGEF1, ITGB2, CDK5, RAP1A, CACNA1D, STXBP2, SEPT5, RALB, ABR, RAB21, TSG101, RAB10, STXBP5, UNC13D, CALM3, SDCBP, LRRK2, FBXL20, ARF1, RAB5A, P2RX1, LYN, FES, PDCD6IP, GAB2, PTAFR, RPH3AL, NSF, MICAL1, HGS, VAMP2, EMR2, STX4, SYT11, CD177, NOTCH1…
GO:0036498	IRE1-mediated unfolded protein response	64	-1.96033	0.000101398	0.00257622	0.4	HSPA5, SRPR, DNAJC3, TMEM33, ATP6V0D1, TPP1, EXTL3, VAPB, WIPI1, BAK1, ERN1, EDEM1, TLN1, ZBTB17, PARP16, CTDSP2, BCL2L11, PTPN1, DNAJB11, PDIA6, DCTN1, GSK3A, ACADVL, SHC1
GO:0000466	maturation of 5.8S rRNA from tricistronic rRNA transcript (SSU-rRNA, 5.8S rRNA, LSU-rRNA)	22	2.0392	0.000117048	0.0028839	0.727273	RPS21, WDR12, EXOSC2, KRI1, URB1, EXOSC9, UTP20, RCL1, EXOSC8, NOP14, ERI3, BOP1, EXOSC10, ABT1, EXOSC7, RRS1
GO:0032715	negative regulation of interleukin-6 production	53	-2.02677	0.000117782	0.0028839	0.525	GBA, FOXP3, NLRX1, IRAK3, NCKAP1L, PTPN6, CSK, INPP5D, RABGEF1, KLF2, NLRP12, HGF, SIRPA, ORM1, TNFAIP3, TLR4, C5AR2, GHRL, BPI, SYT11, ARRB2
GO:0021700	developmental maturation	284	-1.67189	0.000118703	0.0028854	0.248588	CDC20, TYMS, RHOA, PFN1, ARCN1, FAM101B, CTNNB1, YWHAZ, MYO5A, PRKACA, G6PD, FGFR1, AP1G1, XYLT1, CDK5R1, HES1, EPAS1, TRPC4AP, NF1, SYP, AP1M1, MAEA, RAB32, SEMA4D, PTBP3, ANKS1A, B4GALT5, KIAA0196, ABHD2, KLF2, HIF1A, ROPN1L, ANKRD17, SLC26A8, DLD, CD63, PTK2B, PTEN, ZCCHC6, LRRK2, RUNX2, CCNB1, C3, ACVRL1
GO:0071800	podosome assembly	19	-2.08635	0.000120902	0.00292478	0.529412	RHOA, SH3PXD2B, LCP1, MSN, GSN, BIN2, DBNL, ASAP1, ARHGEF2
GO:0000470	maturation of LSU-rRNA	21	2.0231	0.000126552	0.00304689	0.809524	RPL10A, RPL35, WDR12, RPL7A, NHP2L1, URB1, RSL1D1, RPL7L1, ZNHIT6, RPL7, NHP2, BOP1, DDX18, ZNHIT3, MRPL1, GTPBP4, RPF2
GO:0071453	cellular response to oxygen levels	234	-1.66361	0.000134534	0.00322371	0.39779	ARNT, PSMC1, CCNA2, PDK3, AIFM1, P4HB, HIPK2, CITED2, PSMC4, PSMD9, ATP6AP1, TMBIM6, VHL, PSMD13, PSME3, ATP6V0D1, GNB1, EPAS1, ATG7, SLC9A1, CREBBP, USP19, ATP6V1A, NDRG1, PSME1, MDM2, CBL, HIF1A, ENO1, SLC8A1, NPEPPS, HIF1AN, EP300, CFLAR, PSMB3, PSMB9, PTEN, C12orf5, AK4, CCNB1, MDM4, AKT1, PSMB10, RBPJ, ADAM8, PRKCE, PSMB2, E2F1, IRAK1, DNMT3B, PGK1, VEGFA, CPEB2, ERO1L, EGLN1, PSMD6, ZFP36L1…
GO:0007032	endosome organization	79	-1.8804	0.000136698	0.00326013	0.452055	STX6, VPS18, STAM, RAB7A, SYNJ1, AKTIP, CHMP1A, CHMP2A, VPS37B, CHMP4B, VPS4B, RAB27A, FAM160A2, TMEM127, IST1, RAB22A, LAMTOR1, CORO1C, TMCC1, TSG101, CHMP2B, CHMP1B, USP8, VPS37C, SQSTM1, PDCD6IP, RAB5B, HOOK3, CHMP3, EXOC8, SNX10, HGS, STAM2
GO:0051650	establishment of vesicle localization	290	-1.61524	0.000145026	0.00341874	0.414414	AP3S2, VPS18, PRKCZ, SEC24D, TRAPPC1, CTNNB1, PRKCB, SYNJ1, MYO5A, PAFAH1B1, GSK3B, PSEN1, SNAP23, DNAJC5, KLHL12, SNAP29, F5, ACTN4, CLASP1, CTSZ, SEC23IP, RAB27A, CUL3, WIPI1, RAB1B, SYP, DNM2, KIF1B, CDK5, RAP1A, CACNA1D, DCTN2, SEPT5, SEC24C, KIF13A, NDEL1, PPP6C, SEC23A, SPG11, CTBP2, CTSC, KIF1C, SERPINA1, TRAPPC10, CALM3, MYO7A, LRRK2, FBXL20, ARF1, RAB1A, RAB5A, GOLGA2, P2RX1, STX5, LRMP,…
GO:0090287	regulation of cellular response to growth factor stimulus	292	-1.6862	0.000149607	0.00350192	0.289157	ARNT, HSPA5, TOB1, PDPK1, NPTN, CTNNB1, HIPK2, PRKCB, CITED2, WFIKKN1, MTMR4, ADAM17, GRB10, FGFR1, HES1, SULF2, SKI, CREBBP, TGFB1, FLCN, HSPA1A, LDLRAD4, DNM2, SPRY3, SMAD7, SNW1, CHST11, FBN1, RNF111, HIF1A, SMURF1, ILK, CADM4, EP300, CFLAR, CD63, SDCBP, PTPN1, RUNX2, EPN2, TGFBR2, TGFBR1, ACVRL1, PRKD2, RBPJ, TRIM33, NRROS, SORL1
GO:2001235	positive regulation of apoptotic signaling pathway	179	-1.69568	0.000162395	0.00377807	0.337748	PPP1CA, YWHAB, SERINC3, FADD, TP53BP2, STYXL1, YWHAZ, PAK2, GSK3B, GSN, SLC9A3R1, MMP9, STK4, BCAP31, PLAUR, PRKCD, SIAH1, FLCN, NF1, NACC2, YWHAH, BAK1, APAF1, TRIM39, NCK2, YWHAE, BCL10, DEDD2, ITM2C, BIK, CTSC, CTNNA1, DAPK3, CASP2, BCL2L11, FBXO18, PTEN, PYCARD, G0S2, TGFBR1, TNFRSF12A, YWHAG, GPER1, BECN1, PIAS4, GSK3A, CIDEB, MCL1, INHBB, NMT1, RBCK1
GO:0048010	vascular endothelial growth factor receptor signaling pathway	96	-1.86991	0.000162899	0.00377807	0.486486	ARNT, RHOA, ELMO2, MAPKAPK2, ELMO1, PRKCB, PAK2, NCKAP1L, GRB10, RAC1, NCF1, CDC42, CYBA, NCK2, HIF1A, CADM4, NCF2, PIK3CB, PTK2B, MAPK14, ABI1, ROCK1, VAV1, PTPN1, EPN2, PXN, PRKD2, NCF4, VAV3, VEGFA, PDCD6, HGS, MAPKAPK3, FLT1, CYFIP2, ITGA5
GO:1903707	negative regulation of hemopoiesis	155	-1.75497	0.000165003	0.00380938	0.367521	FOXP3, HIST1H4A, HMGB3, PGLYRP1, CTNNB1, ZBTB16, KLF13, TRIB1, DPF2, INPP5D, HES1, KIAA0922, NF1, UBASH3B, HIST2H4B, HIST2H4A, SMAD7, FBN1, CTLA4, TCTA, RC3H1, PTK2B, RC3H2, NFKBIA, RARA, ZBTB7B, RUNX1, BCL6, MAFB, LYN, PAF1, TLR4, HIST1H4H, ZFP36L1, LILRB3, IRF1, CTR9, LTF, ZFP36, HIST1H4D, NOTCH1, NFE2L2, N4BP2L2
GO:1904668	positive regulation of ubiquitin protein ligase activity	12	-2.03095	0.000183798	0.00416718	0.545455	CDC20, PLK1, UBE2C, PTEN, RAB1A, GOLGA2
GO:0000045	autophagosome assembly	93	-1.80597	0.000185371	0.0041841	0.460674	RAB7A, TP53INP1, PSEN1, MTM1, ATG13, CHMP4B, LRSAM1, ATG7, UBXN2B, WIPI1, RAB1B, MTMR3, ATG2A, NSFL1C, RALB, SMURF1, GABARAP, FEZ2, ULK1, SMCR8, WIPI2, PHF23, TBC1D14, LRRK2, RAB1A, RAB5A, BECN1, MFN2, PIP4K2C, STX12, WDR45B, SEC22B, ATG16L2, ATG9A, GABARAPL1, VMP1, MAP1LC3B, SH3GLB1, MAP1LC3B2, PIKFYVE, MAP1LC3A
GO:0045980	negative regulation of nucleotide metabolic process	29	-2.03504	0.00018924	0.00423361	0.454545	RHOA, CDA, PFKFB1, FLCN, HDAC4, CBFA2T3, STAT3, TSPO, FBP1, C12orf5
GO:0032418	lysosome localization	74	-1.90454	0.000194417	0.00433027	0.47619	PIK3CG, PDPK1, SYK, SNAP23, RAC2, FGR, DEF8, KIF1B, RABGEF1, CBL, MYH9, LAMTOR1, STXBP2, SPAG9, NDEL1, TFEB, LAT2, UNC13D, PLEKHM1, KIT, LYN, FES, PLEKHM2, GAB2, PIK3CD, C17orf59, KXD1, VPS33A, BTK, EMR2
GO:0000272	polysaccharide catabolic process	27	-2.03217	0.000203986	0.00451199	0.521739	PPP1CA, PGM1, PHKA2, PGM2, AOAH, PHKG2, MANBA, GAA, PYGL, PPP1R3D, MGAM, PHKB
GO:0006888	ER to Golgi vesicle-mediated transport	212	-1.6378	0.00020436	0.00451199	0.349462	CAPZB, ARCN1, SEC24D, TRAPPC1, COPA, RAB19, VCP, SEC23B, NRBP1, DCTN4, COPB2, KLHL12, F5, BCAP31, COPG1, VTI1A, CTSZ, SEC23IP, CUL3, VAPB, RAB1B, COPE, ERGIC1, DCTN3, ACTR1A, DCTN2, LMAN2, CREB3L2, MPPE1, SEC24C, PPP6C, SEC23A, CTSC, SERPINA1, TRAPPC10, TRAPPC12, LRRK2, ARF1, RAB1A, GOLGA2, STX5, DCTN1, SPAST, SORL1, GOLGB1, LMAN2L, ARFGAP3, CSNK1D, NSF, SEC22B, SEC13, SEC24B, PDCD6, TRAPPC11, TM…
GO:0061515	myeloid cell development	70	-1.88617	0.000207728	0.00453129	0.415385	FLI1, TMOD3, PAFAH1B1, G6PD, NCKAP1L, PTPN6, ATP6AP1, MAEA, EVI2B, LRRK1, PTBP3, FBN1, KLF2, NOTCH2, EP300, TLR2, ABI1, KIT, BCL6, NRROS, JMJD6, TYROBP, SH2B3, SRF, TSPAN2, LTF, FOXP1
GO:0031330	negative regulation of cellular catabolic process	264	-1.60716	0.000214755	0.0046601	0.407583	PIK3CG, METTL20, TIRAP, TOB1, MAPKAPK2, HIPK2, PSEN1, KDM4A, THRAP3, MTM1, PFKFB1, PARN, CHMP4B, TAB2, CTSA, RGP1, POLDIP2, ATG7, USP19, KLHL22, HNRNPU, TIMP2, RYBP, FAM192A, HDAC4, TRIM39, CBFA2T3, NMNAT1, STAT3, OS9, QSOX1, EIF4G2, MYD88, N4BP1, TSPO, FEZ2, FBP1, SMCR8, PHF23, SLC11A1, TBC1D14, HGF, MAPK14, C12orf5, ROCK1, SDCBP, LRRK2, RBM10, GOLGA2, AKT1, VPS35, USP30, SGTA, BECN1, MGAT3, RNF…
GO:0006338	chromatin remodeling	182	-1.66395	0.000229448	0.00495765	0.420382	HJURP, FOXP3, HIST1H4A, HMGB3, CHEK1, SPTY2D1, ACTB, CTNNB1, KDM5B, KDM4A, TADA2B, PAK1, PADI4, JARID2, SMARCD2, HIST2H4B, KDM5A, HDAC4, KDM4B, HIST2H4A, SMARCA2, GATAD2B, CHD8, CHD7, NPM3, CASC5, MBD2, SMARCD3, BAZ2A, HMGB2, H3F3A, ARID1A, BAZ2B, SUPT4H1, HDAC5, SUPT6H, CENPM, MYB, TOP1, PADI2, H3F3B, ZMIZ1, DR1, HIST1H4H, KDM6B, SMARCC1, PABPC1L, RERE, KDM6A, HIST1H4D, BAZ1A, CENPU, HELLS, NUDT…
GO:0030010	establishment of cell polarity	135	-1.75167	0.000232833	0.00500939	0.339286	RHOA, PRKCZ, SNX27, GOLPH3, MSN, DOCK2, PLK1, PAFAH1B1, CFL1, GSK3B, GSN, SLC9A3R1, PAK1, NDC80, CLASP1, HES1, FAM65B, CDC42, UBXN2B, CRKL, NSFL1C, MYH9, ACTR1A, MARK2, DOCK8, ARHGEF11, NDEL1, RAB10, FRMD4B, PTK2B, GPSM2, ROCK1, ARHGEF2, ARFGEF1, DCTN1, FLOT2, RNF41, NDE1
GO:0032886	regulation of microtubule-based process	218	-1.63748	0.0002417	0.00515628	0.303371	TPX2, NEFH, CCNF, MAPRE1, CEP97, RHOA, KIF11, CLIP1, CHEK1, CTNNB1, PLK1, PAFAH1B1, CLTC, GSK3B, CHMP1A, CHMP2A, NIN, PAK1, RAE1, LAMP1, BICD2, CDK5R1, DIAPH1, CHMP4B, RAC1, CLASP1, SLAIN2, VPS4B, MARK4, RNF4, UBXN2B, HSPA1A, HNRNPU, NSFL1C, MAPRE3, HSPA1B, MARK2, MAP1S, MID1IP1, CHMP2B, TAOK1, PLK2, CHMP1B, GPSM2, ARHGEF2, MAP6D1, SPAG5, DCTN1, FES, TRPV4, GSK3A, SPAST, CDKN1B, PDCD6IP
GO:0045730	respiratory burst	37	-1.98823	0.000260403	0.00550877	0.53125	IGHA1, IGHA2, IGJ, PIK3CG, PGAM1, GRN, RAC2, INSR, RAC1, NCF1, NCF1B, CYBA, NCF1C, MPO, NCF2, SLC11A1, CAMK1D
GO:0019730	antimicrobial humoral response	122	-1.88225	0.000267518	0.00561233	0.383333	IGHA1, IGHA2, IGJ, IGKV3-20, HIST1H2BK, HIST1H2BI, HIST1H2BF, HMGN2, HIST1H2BE, PGLYRP1, HIST2H2BE, GAPDH, HLA-E, SLC11A1, HIST1H2BJ, AZU1, H2BFS, DEFA4, LCN2, RNASE6, BPI, HIST1H2BG, LTF
GO:0097530	granulocyte migration	141	-1.78745	0.000298535	0.00618605	0.574713	PIK3CG, TIRAP, SYK, WDR1, RAC2, NCKAP1L, MAPK3, RAC1, DAPK2, FAM65B, PREX1, IL17RA, ITGB2, C3AR1, DYSF, IL1R1, CAMK1D, MAPK14, C5AR1, AMICA1, VAV1, BST1, ITGA1, MIR223, TRPV4, ADAM8, PIK3CD, C5AR2, VAV3, PIP5K1C, CKLF, EMR2, CD177, FCER1G, SLAMF8, MOSPD2, PDE4B, ITGA9, THBS1, PTGER4, PRTN3, AKIRIN1, GBF1, CSF3R, CD99L2, CXCR2, CD300A, S100A12, CXCR1, S100A9
GO:0007080	mitotic metaphase plate congression	44	-1.94449	0.000299804	0.00618697	0.439024	KIFC1, CDT1, CDCA5, KIF2C, CDCA8, CHMP1A, CHMP2A, NDC80, CHMP4B, VPS4B, CUL3, HNRNPU, CENPE, KPNB1, CHMP2B, CHMP1B, CCNB1, BECN1
GO:0001894	tissue homeostasis	227	-1.67816	0.00030384	0.0062195	0.276596	IGHA1, IGHA2, IGJ, IGHG3, ACTG1, SASH3, ACTB, CTNNB1, SYK, LPCAT1, TNFRSF11A, RAC2, CD38, ATP6AP1, CSK, INPP5D, CHMP4B, RAC1, TPP1, EPAS1, DEF8, CORO1A, PDK4, NF1, UBASH3B, RAB3D, LRRK1, GIGYF2, PLEKHM1, PTK2B, CDH23, TRAF6, TCIRG1, ANKRD11, ADAM8, TNFAIP3, ERCC6, TLR4, CSF1R
GO:0044003	modification by symbiont of host morphology or physiology	46	-1.9419	0.000346736	0.00695674	0.487179	TYMS, CCNK, HIPK2, KPNA2, INSR, KPNA1, ATG7, TGFB1, VAPB, GAPDH, KPNB1, BCL2L11, TNIP1, RXRA, CASP8, VAPA, KPNA4, DEFA1B, DEFA1
GO:0050830	defense response to Gram-positive bacterium	101	-1.87896	0.0003531	0.00705641	0.454545	HIST1H2BK, HIST1H2BI, HIST1H2BF, TIRAP, HIST1H2BE, PGLYRP1, ADAM17, FGR, HIST2H2BE, MYD88, HLA-E, TLR2, HMGB2, C5AR1, HIST1H2BJ, H2BFS, MPEG1, DEFA4, GBP2, RNASE6, HIST1H2BG, DEFA1B, DEFA1, PPP1R11, DEFA3
GO:0051099	positive regulation of binding	179	-1.65493	0.000397596	0.00779619	0.262069	CDT1, CDCA5, MAPRE1, TIRAP, FKBP1A, SYAP1, CTNNB1, HIPK2, AKTIP, GSK3B, PSEN1, MMP9, STK4, PLAUR, HES1, FAM65B, SKI, TGFB1, CDK5, MAPRE3, ITGA2, DERL1, RALB, RAPGEF2, CTBP2, MAU2, EP300, NIPBL, MBD2, PLK2, HMGB2, GNL3L, CALM3, TCF7L2, LRRK2, TRAF6, IRF4, RARA
GO:0045921	positive regulation of exocytosis	88	-1.83721	0.00039772	0.00779619	0.46875	STAM, RAB7A, SYK, CHMP2A, ATP6AP1, LAMP1, FGR, AP1G1, CLASP1, VPS4B, RAB27A, ITGAM, RAB3D, ITGB2, CDK5, CACNA1D, TSG101, STXBP5, UNC13D, SDCBP, ARF1, RAB5A, PDCD6IP, GAB2, PTAFR, HGS, STX4, CD177, FCER1G, SDC4
GO:0031099	regeneration	198	-1.69205	0.000414311	0.00802589	0.355372	TYMS, JUN, CCNA2, MAP2K1, LCP1, GRN, GSN, STK24, PFKFB1, MTPN, SULF2, TGFB1, PPP3CA, BAK1, MAP4K4, RAP1A, DYSF, FLT3, DHFR, CERS2, NDEL1, PTPN12, CPQ, PKM, TSPO, IGF2R, ULK1, CTNNA1, CFLAR, HGF, C5AR1, PTEN, KLF5, BIN3, CCNB1, TGFBR2, NOV, NINJ1, UPF2, CDKN1B, IFRD1, KREMEN1, DUSP10
GO:0072593	reactive oxygen species metabolic process	284	-1.57262	0.0004314	0.00829337	0.282297	FOXM1, RHOA, HK2, PRCP, SH3PXD2B, PDK3, AATF, SYK, G6PD, RAC2, NDUFS1, SESN2, GNAI2, GRB2, INSR, RAC1, PRKCD, RAB27A, NCF1, TGFB1, NCF1B, PDK4, ITGAM, PREX1, DNM2, ITGB2, HDAC4, CYBA, STAT3, NCF1C, KLF2, HIF1A, DHFR, MPO, NCF2, PRDX3, TSPO, TLR2, CFLAR, PTK2B, MAPK14, CYB5R4, SIRPA, C12orf5, VAV1, LRRK2, BST1, VDAC1, TGFBR2, STK17A, AKT1, BECN1, NQO2, RNF41, COQ7, ABCD1, NRROS, TLR4, NCF4
GO:0070525	tRNA threonylcarbamoyladenosine metabolic process	17	1.95617	0.000458372	0.00869529	0.642857	PUS1, OSGEP, OSGEPL1, TP53RK, TRIT1, TRMT10C, TRMT5, MTO1, TRMT61B
GO:0097194	execution phase of apoptosis	88	-1.8339	0.000470788	0.00884872	0.377049	TOP2A, XKR7, TP53BP2, AIFM1, PAK2, RFFL, RNF34, STK24, KPNA1, APAF1, NMNAT1, KPNB1, DEDD2, DICER1, TAOK1, HMGB2, CASP2, BLCAP, XKR8, AKT1, ACIN1, GPER1, CIDEB
GO:0043300	regulation of leukocyte degranulation	46	-1.90471	0.000494676	0.00922909	0.512195	PDPK1, SYK, RAC2, LAMP1, FGR, AP1G1, ITGAM, PRAM1, RABGEF1, ITGB2, STXBP2, ABR, UNC13D, LYN, FES, GAB2, PTAFR, EMR2, STX4, CD177, FCER1G
GO:0060969	negative regulation of gene silencing	39	-1.94681	0.000520395	0.00967322	0.3	HIST1H1B, ZMPSTE24, HIST1H1C, HIST1H1E, HIST1H1T, TGFB1, NCOR1, PPP3CA, PHF2
GO:0048013	ephrin receptor signaling pathway	86	-1.79489	0.00052914	0.00979974	0.5	RHOA, ACTG1, ACTR2, ACTB, NCSTN, PSEN1, MMP9, PAK1, SIPA1L1, ARPC1A, CDK5R1, RAC1, ARPC4, ARPC5, CDC42, ANKS1A, NCK2, ARPC1B, APH1B, ROCK1, SDCBP, LYN, RBPJ, VAV3, ACTR3, SDC2, EPHB4, ARHGEF7, ARPC2, ARPC3, AP2A2, CRK, NCK1, PSENEN, PTPN11
GO:1900026	positive regulation of substrate adhesion-dependent cell spreading	37	-1.94717	0.000532647	0.0098287	0.62069	NEDD9, TRIOBP, RAC1, CDC42, PREX1, CRKL, DNM2, OLFM4, CALR, UNC13D, MYADM, CASS4, LIMS1, FLNA, DOCK5, ARHGEF7, ARPC2, RREB1
GO:0007040	lysosome organization	61	-1.84251	0.00055118	0.0100327	0.509091	GBA, VPS18, ARSB, GRN, RAB7A, AKTIP, RAB14, TMEM165, TPP1, CORO1A, FAM160A2, TPCN2, LAMTOR1, GAA, TFEB, SPG11, MYO7A, LRRK2, ARF1, LYST, VPS35, BECN1, HEXB, HOOK3, RAB39A, CLN3, PPT1, VPS33A
GO:2000785	regulation of autophagosome assembly	35	-1.92331	0.000551642	0.0100327	0.470588	MTM1, CHMP4B, LRSAM1, RAB1B, MTMR3, RALB, FEZ2, ULK1, SMCR8, PHF23, TBC1D14, LRRK2, RAB5A, BECN1, PIP4K2C, SEC22B
GO:0002066	columnar/cuboidal epithelial cell development	57	-1.90699	0.00056242	0.0101896	0.473684	TYMS, PDPK1, PAFAH1B1, GSK3B, SLC9A3R1, TRIOBP, FGFR1, LRTOMT, ARNTL, FAM65B, HIF1A, MYO7A, C12orf5, KLF5, RARA, GSK3A, PRDM1, SEC24B
GO:0007062	sister chromatid cohesion	63	-1.83958	0.000564296	0.0101896	0.303571	CDC20, CDCA5, BUB1, BUB1B, H2AFY, CTNNB1, PLK1, RAD21, ESPL1, CTCF, SGOL1, MCMBP, CHTF8, FEN1, MAU2, NIPBL, NAA50
GO:0003014	renal system process	120	-1.79347	0.00056787	0.010197	0.246377	IGHA1, IGHA2, IGJ, IGKV3-20, RHOA, PRKAR2A, PSAP, PRKAR1A, PRKACA, GSN, SLC9A3R1, GNAI2, SULF2, OPRL1, CYP4F12, CYBA, KCNQ1
GO:0000086	G2/M transition of mitotic cell cycle	247	-1.54563	0.000568742	0.010197	0.239819	CIT, FOXM1, TPX2, CENPF, MAPRE1, PKMYT1, PSMC1, CDC25C, TAOK3, CCNA2, CLSPN, ORC1, PLK1, PRKACA, PAFAH1B1, PPP1R12B, RAD21, PSMC4, PSMD9, TUBA4A, PSMD13, PSME3, CLASP1, CDK14, VPS4B, DNM2, PSME1, DCTN3, CDC6, CEP63, FOXN3, ACTR1A, DCTN2, YWHAE, DTL, TOPBP1, SMARCD3, TAOK1, PSMB3, MELK, CALM3, PSMB9, SYF2, PPP1R12A, FBXL18, CCNB1, YWHAG, AURKB, DCTN1, FBXW11, PSMB10, NDE1, CCNY
GO:0016579	protein deubiquitination	283	-1.5304	0.00057229	0.0102154	0.268595	CDC20, RHOA, BRE, PSMC1, KDM1B, STAM, CCNA2, CLSPN, ACTB, USP3, USP10, VCP, PSMC4, PSMD9, TADA2B, USP22, PSMD13, PSME3, RAD23B, SPATA2, USP19, PSME1, ITCH, USP48, MDM2, SMAD7, STAMBP, USP42, HIF1A, USP4, EP300, PSMB3, OTUD1, PSMB9, OTUB1, USP8, PTEN, TRAF6, NFKBIA, TGFBR1, MDM4, USP30, USP9X, BECN1, PSMB10, ATXN7L3, ADRM1, TNFAIP3, TRIM21, TNIP1, TADA3, PSMB2, IKBKG, USP38, FAM63A, MBD6, OTUD5, U…
GO:0018105	peptidyl-serine phosphorylation	299	-1.54261	0.000573915	0.0102154	0.375	PRKCZ, CSNK1G1, PDK3, PDPK1, CLSPN, HCLS1, MAPKAPK2, HIPK2, SYK, PRKCB, PLK1, PAK2, CAB39, PRKACA, GSK3B, PRKDC, PAK1, STK4, MAPK3, NSD1, CDK5R1, SH2D3C, LMTK2, PRKCD, TGFB1, MAPK1, BAK1, STK38, ERN1, RASSF2, CDK5, LATS2, RPS6KA5, SMAD7, NCK2, MARK2, BRAF, TSSK6, ADRBK1, ILK, TLK1, RAF1, MAST3, ULK1, PLK2, NEK6, HGF, MAPK14, RPS6KA3, MKNK1, ROCK1, LRRK2, CCNB1, TGFBR2, TGFBR1, TOP1, MAPK13, AKT1,…
GO:0042339	keratan sulfate metabolic process	33	-1.97319	0.000575831	0.0102154	0.45	B4GALT2, GLB1, B4GALT1, ST3GAL6, GALNS, GNS, B4GALT5, B3GNT2, B4GALT4
GO:0035821	modification of morphology or physiology of other organism	164	-1.67925	0.000587531	0.0103504	0.398305	TYMS, HIST1H2BK, HMGN2, JUN, CCNK, PGLYRP1, HIPK2, PPIB, SYK, CFL1, KPNA2, INSR, KPNA1, ATG7, TGFB1, VAPB, GAPDH, CTDP1, KPNB1, SNW1, EP300, IGF2R, CALM3, BCL2L11, SP1, HIST1H2BJ, AZU1, MPEG1, TNIP1, RXRA, CSF1R, DEFA4, CASP8, CALM2, VAPA, ARG1, LTF, KPNA4, DEFA1B, DEFA1, REST, ELANE, DEFA3, CAV2, RAB9A, TBC1D20, APOL1
GO:1901184	regulation of ERBB signaling pathway	93	-1.76882	0.000632049	0.0108847	0.351351	SH3KBP1, STAM, RAB7A, EPS15, PSEN1, MMP9, ADAM17, GRB2, PLAUR, NCF1, CDC42, RTN4, SHKBP1, CBL, NCK2, TSG101, PTPN12, EPS15L1, ARAP1, PTPN18, PTPRJ, ITGA1, AKT1, GPER1, DOK1, RBPJ
GO:0000186	activation of MAPKK activity	53	-1.87074	0.000635085	0.0108847	0.555556	TAOK3, PSEN1, MAPK3, MAP3K3, MAPK1, CRKL, MAP3K5, MAP3K2, KIDINS220, RAF1, TAOK1, LRRK2, TGFBR1, RAPGEF1, ADAM9, ERCC6, MAP3K11, MAP3K1, JAK2, TAOK2, GADD45B, CRK, LAMTOR2, MAP3K8, MLKL
GO:1903169	regulation of calcium ion transmembrane transport	151	-1.72971	0.000656433	0.0111233	0.337079	PIK3CG, FKBP1A, PDPK1, MYO5A, PRKACA, G6PD, PTPN6, PLCG2, DIAPH1, TMEM38A, SLC9A1, STIM1, TGFB1, CORO1A, UBASH3B, OPRL1, EFCAB4B, CYBA, YWHAE, DYSF, SLC8A1, EHD3, CHD7, CALM3, PTK2B, GPER1, LYN, SEPN1, KCNE3, PRKCE
GO:0043388	positive regulation of DNA binding	59	-1.86528	0.0006799	0.0114586	0.363636	CDCA5, CTNNB1, HIPK2, MMP9, PLAUR, HES1, SKI, TGFB1, ITGA2, MAU2, EP300, NIPBL, HMGB2, CALM3, TRAF6, IRF4
GO:0071242	cellular response to ammonium ion	68	-1.88845	0.000697144	0.0116261	0.473684	CCNA2, GNAI2, MAPK3, CDK5R1, GNB1, DIAPH1, ATG7, MAPK1, CRKL, DNM2, ADRBK1, GNAQ, LRRK2, PPP1R9B, PTAFR, HNRNPD, HRH4, SIN3A
GO:0030168	platelet activation	153	-1.64862	0.000761126	0.012576	0.336	PIK3CG, ACTG1, PDPK1, ACTB, GNG2, SYK, YWHAZ, PRKCB, PTPN6, MAPK3, PLCG2, GNB1, PLEK, PRKCD, MAPK1, UBASH3B, ABAT, MYH9, PIK3R5, ILK, TLN1, ITPR2, RAF1, PIK3CB, FERMT3, DGKH, VCL, GNAQ, DGKG, VAV1, DGKD, P2RX1, LYN, FLNA, TLR4, PRKCE, VAV3, CSRP1, GNA13, SH2B3, SRF, LCP2
GO:0046323	glucose import	68	-1.85671	0.000812208	0.0132043	0.604651	HK2, RHOQ, GRB10, SESN2, SORT1, INSR, IRS2, APPL2, RAP1A, CLTCL1, RNASEL, MAPK14, ADIPOR2, AKT1, MIR223, GSK3A, C2CD5, RTN2, RAB4B, MEF2A, NFE2L2, STXBP3, TSC1, OSBPL8, SIRT6, PTPN11
GO:0008360	regulation of cell shape	150	-1.65946	0.000842627	0.0134634	0.373913	RHOA, SH3KBP1, RHOQ, ZMPSTE24, MSN, FGD4, WDR1, SLC9A3R1, ALDOA, FGR, ARHGAP18, DIAPH1, CDC42, CORO1A, ANXA7, RHOB, PLXNA2, SEMA4D, RHOG, ITGB2, MYH9, MARK2, CDC42SE1, BRWD3, FMNL1, FGD3, SEMA4A, PLXNC1, ARAP1, DAPK3, PTK2B, EPB41L3, STRIP2, KIT, FES, CDC42EP3, CDC42EP4, CSF1R, HEXB, GNA13, VEGFA, PARVB, HCK
GO:0044743	protein transmembrane import into intracellular organelle	41	1.83311	0.000899044	0.0139171	0.564103	TIMM50, NDUFA13, TOMM7, DNAJC19, TIMM17A, TIMM10, TOMM40L, GRPEL2, TIMM44, PEX14, TIMM23B, PEX12, DNLZ, TIMM23, TIMM22, TIMM13, DNAJC15, TOMM40, TIMM21, PEX16, ROMO1, PEX2
GO:0003159	morphogenesis of an endothelium	19	-1.94581	0.000899471	0.0139171	1	RHOA, CTNNB1, CCM2, RHOB, STARD13, CXCR4, ACVRL1, PRKD2, RBPJ, FOXP1, ITGAX, CSNK2B, ALOX12
GO:0042770	signal transduction in response to DNA damage	133	-1.64795	0.000900096	0.0139171	0.243697	GTSE1, FOXM1, BRE, CDC25C, CHEK1, ZMPSTE24, HIPK2, USP10, PLK1, PRKDC, ARID3A, SESN2, GRB2, NDRG1, CNOT10, CNOT8, CNOT1, MDM2, CEP63, DTL, CNOT3, PTTG1IP, EP300, PLK2, CASP2, SOX4, MAPK14, CCNB1, MDM4
GO:0097191	extrinsic apoptotic signaling pathway	224	-1.55747	0.000963063	0.0146224	0.288136	PPP1CA, FADD, PDPK1, PAK2, GSK3B, DAPK1, RFFL, STK4, RNF34, SORT1, FGFR1, PSME3, IL6R, ACVR1B, TGFB1, HSPA1A, TNFRSF1B, NF1, BAK1, HSPA1B, DEDD, BCL10, DEDD2, GABARAP, ITM2C, RAF1, CTNNA1, CFLAR, DAPK3, HMGB2, CASP2, TCF7L2, BCL2L11, HGF, PTEN, PYCARD, ITPRIP, G0S2, ARHGEF2, TGFBR1, AKT1, TNFRSF12A, MKNK2, GPER1, RNF41, GSK3A, MCL1, TNFAIP3, RBCK1, TMBIM1, EYA3
GO:0051893	regulation of focal adhesion assembly	60	-1.82894	0.000974362	0.0147056	0.5	RHOA, RAC1, CLASP1, SLC9A1, IQGAP1, MAP4K4, CORO1C, PTPRJ, DAPK3, PTEN, ROCK1, FMN1, ACVRL1, LIMS1, DUSP22, BCAS3, PPM1F, VEGFA, SDC4, THBS1, TSC1, MMP14, DLC1
GO:0000154	rRNA modification	36	1.8458	0.000991909	0.0148816	0.5	EMG1, FBL, MRM1, NSUN5P2, ZCCHC4, METTL16, NSUN5P1, DIMT1, MTERFD2, NOP2, NHP2, RNMTL1, TRMT61B, NAF1, THUMPD1, NAT10, TRMT112
GO:1905476	negative regulation of protein localization to membrane	30	-1.92015	0.00100506	0.0149458	0.434783	RHOQ, PPFIA1, CLTC, CSK, PPP2R5A, TGFB1, KCNE1, GDI1, LYPLA1, NUMB
GO:1905898	positive regulation of response to endoplasmic reticulum stress	38	-1.86941	0.00104342	0.0153805	0.382353	HERPUD1, SERINC3, EDEM2, TMEM33, BCAP31, RNF185, BAK1, ERN1, EDEM1, NCK2, BCL2L11, PTPN1, SGTA
GO:0050663	cytokine secretion	240	-1.54418	0.00119731	0.0171006	0.404494	FOXP3, PRKCZ, ALOX15B, SYK, IL1RL1, MAPK3, FGR, TNFRSF1B, GAPDH, IL1R2, CARD8, IL17RA, RABGEF1, FRMD8, C5, DYSF, LILRA2, CD58, NLRP12, NLRC4, TLR2, CLEC5A, CLEC4E, MAPK14, PANX2, PYCARD, LRRK2, MBP, RAB1A, ZBTB7B, TCIRG1, LYN, ORM1, TRPV4, LILRA5, RBPJ, TNFAIP3, TLR4, C5AR2, CSF1R, FCN1, BTN3A1, TLR8, GHRL, TLR5, LCP2, CARD17, ORM2, SYT11, FOXP1, NOTCH1, ABCA1, PPP1R11, AIM2, NLRP1, IFNGR1, PTGER…
GO:1905475	regulation of protein localization to membrane	187	-1.58552	0.00123277	0.0175081	0.317241	YWHAB, PRKCZ, TP53BP2, RHOQ, PDPK1, ACTB, PPFIA1, YWHAZ, CLTC, GSN, PAK1, CHP1, CSK, CDK5R1, PPP2R5A, TGFB1, ITGAM, CRKL, YWHAH, RHOG, ITGB2, CDK5, RAP1A, YWHAE, KCNE1, GDI1, PTPN9, LYPLA1, SSH1, NUMB, MIEF2, AKT1, YWHAG, SQSTM1, MIR223, ACSL3, GPER1, NMT1, PRKCE, TMBIM1, E2F1, GRIPAP1, CASP8, STX3, C2CD5, CRIPT
GO:0002703	regulation of leukocyte mediated immunity	201	-1.55142	0.00124167	0.0175851	0.274854	KIR2DL4, FOXP3, PRKCZ, FADD, IL18R1, SASH3, PDPK1, SYK, RAC2, PTPN6, LAMP1, FGR, AP1G1, TGFB1, ITGAM, TNFRSF1B, WAS, PRAM1, RABGEF1, ITGB2, HLA-C, SMAD7, FBXO38, HLA-B, HLA-A, STXBP2, ABR, IL1R1, IL18RAP, FAM49B, STAT6, HLA-E, UNC13D, MICB, VAV1, SUPT6H, TRAF6, C3, BCL6, LYN, CR1, FES, TNFSF13, DUSP22, TLR4, GAB2, PTAFR
GO:0031334	positive regulation of protein complex assembly	268	-1.49129	0.00132232	0.0183671	0.266376	CDT1, IGJ, MAPRE1, RHOA, PFN1, JUN, ACTR2, CLIP1, LCP1, CTNNB1, MSN, SYK, VCP, GSK3B, GSN, PSMC4, NIN, NCKAP1L, PAK1, GRB2, ARPC1A, CDK5R1, RAC1, CLASP1, IQGAP2, SLAIN2, ARPC4, PLEK, ARPC5, TGFB1, CORO1A, PAN3, HSPA1A, WAS, CNOT1, HSPA1B, NCK2, VASP, WARS, FAM21C, ARPC1B, BIK, ASAP1, PTK2B, BCL2L11, ERCC4, MIEF2, PYCARD, ARF1, FMN1, DCTN1, FES, CDC42EP3, CDC42EP4, CORO1B, SPIDR, FNIP1, CDKN1B, TL…
GO:0030225	macrophage differentiation	44	-1.84508	0.00133213	0.0184527	0.6	FADD, HCLS1, MMP9, TRIB1, CDC42, TGFB1, CEBPE, TLR2, SPI1, MIR223, NRROS, CSF1R, CASP8, VEGFA, TSPAN2, GAB3, APP, CEBPA, C1QC, ID2, L3MBTL3
GO:0090382	phagosome maturation	44	-1.8428	0.00134852	0.0186288	0.555556	RAB7A, RAB14, ATP6V0A1, ATP6V0D1, ATP6V1B2, ATP6V1A, CORO1A, RAB32, SPG11, RAB31, MYO7A, ATP6V0B, TCIRG1, ATP6V1H, RAB39A, MREG, RAB43, SYT11, SLAMF8, ATP6V0C
GO:2000177	regulation of neural precursor cell proliferation	88	-1.79033	0.00136182	0.0186595	0.34	SHCBP1, RHOA, CTNNB1, GNAI2, CTSZ, KCTD11, TGFB1, NF1, APPL2, HIF1A, ILK, SMARCD3, CTNNA1, LRRK2, LYN, RAPGEF1, FLNA
GO:0002687	positive regulation of leukocyte migration	128	-1.66397	0.00139167	0.0188641	0.473684	RHOA, OXSR1, FADD, TIRAP, RAC2, NCKAP1L, ADAM17, MAPK3, IL6R, RAC1, DAPK2, FAM65B, TGFB1, TNFSF14, C3AR1, ITGA2, DYSF, DOCK8, IL1R1, CALR, PTK2B, CAMK1D, MAPK14, C5AR1, PYCARD, GPSM3, TRPV4, ADAM8, PTAFR, FPR2, VEGFA, ADAM10, MOSPD2, THBS1, ELANE, ANO6, MMP14, ICAM1, APP, AKIRIN1, CD99L2, F2RL1, CXCR2, AGER, SERPINE1
GO:0045022	early endosome to late endosome transport	38	-1.83138	0.00141568	0.0190871	0.405405	MAP2K1, RAB7A, MSN, AKTIP, SNX12, MAPK3, LMTK2, MAPK1, FAM160A2, RAB21, WDR91, RAB5A, BECN1, HOOK3, CHMP3
GO:0043470	regulation of carbohydrate catabolic process	88	-1.7077	0.00145378	0.0194968	0.383562	PPP1CA, ARNT, PFKFB2, PGAM1, PSEN1, NUP50, RAE1, PFKFB1, INSR, NUPL1, PHKG2, NCOR1, NUP153, HDAC4, NUP98, CBFA2T3, STAT3, HIF1A, NUP214, PRKAG1, FBP1, C12orf5, PPP1R3D, POM121C, GSK3A, POM121, SEC13, PFKFB4
GO:0030865	cortical cytoskeleton organization	48	-1.79908	0.00146061	0.0195366	0.454545	CIT, RHOQ, RACGAP1, PAFAH1B1, ANLN, WDR1, NCKAP1L, PLEK, WIPF1, WAS, WIPF2, CDK5, FMNL1, TLN1, CALR, EPB41L3, ROCK1, TRPV4, PDCD6IP, KIF23
GO:0050777	negative regulation of immune response	150	-1.62066	0.00149757	0.0199255	0.451327	KIR2DL4, FOXP3, VSIG4, NLRX1, IRAK3, GRN, PGLYRP1, IL1RL1, PTPN6, MUL1, INPP5D, TGFB1, SAMSN1, RABGEF1, SMAD7, YTHDF3, CTLA4, ABR, RC3H1, STAT6, HLA-E, PDCD1, RC3H2, ZBTB7B, BCL6, LYN, CR1, TNFAIP3, DUSP22, ADAR, DUSP10, TRAFD1, ARG1, ARRB2, CD55, NLRC5, SLAMF8, CD59, NR1H2, CRK, IFI16, IL20RB, NLRP6, JAK3, LOXL3, FGL2, CD300A, PARP3, HLX, HLA-G, SERPING1
GO:0010951	negative regulation of endopeptidase activity	250	-1.58284	0.00155984	0.0206454	0.386861	BIRC5, HERPUD1, PTTG1, PAK2, RFFL, WFIKKN1, MMP9, RNF34, SPOCK1, APLP2, PLAUR, NGFR, GAPDH, TNFSF14, CARD8, TIMP2, MDM2, C5, YWHAE, RPS6KA1, PRDX3, RAF1, SERPINA1, CFLAR, HGF, RPS6KA3, SERPINB8, C3, RENBP, AKT1, CR1, FNIP1, SORL1, CST7, DNAJB6, XIAP, VEGFA, MICAL1, CARD17, LTF, ARRB2, CAST, CSNK2A1, SPINT1, THBS1, KLF4, COL6A3, POR, BIRC6, TIMP1, IFI16, APP, CD109
GO:0006665	sphingolipid metabolic process	159	-1.59525	0.00157339	0.0207704	0.301587	PPAP2B, GLTP, GBA, GLB1, STS, SERINC3, SPTLC2, PSAP, ST6GALNAC3, SGMS1, ALDH3B1, SPNS2, SGPL1, ELOVL5, CTSA, PRKCD, VAPB, NEU1, B4GALT5, SGPP2, CERS2, PTPLAD2, ASAH1, COL4A3BP, CERS5, KIT, P2RX1, PRKD2, FUT7, PPP2CA, ARSA, SERINC2, HEXB, DEGS1, CSNK1G2, CLN3, PPT1, VAPA
GO:0002367	cytokine production involved in immune response	102	-1.6694	0.00159877	0.0209414	0.325581	KIR2DL4, FOXP3, PRKCZ, IL18R1, SASH3, IRAK3, MAPK3, TGFB1, TNFRSF1B, SMAD7, BCL10, IL1R1, IL18RAP, HLA-E, TLR2, MR1, SLC11A1, MAPK14, TRAF6, KIT, BCL6, TLR4, IL18, BTK, ARG1, KDELR1, CD55, FCER1G
GO:0050730	regulation of peptidyl-tyrosine phosphorylation	256	-1.53129	0.0016399	0.0214247	0.321637	PRKCZ, NEDD9, HCLS1, SYK, PAK2, PSEN1, SH3BP5L, PTPN6, ADAM17, IL6R, HES1, PRKCD, NCF1, TGFB1, IQGAP1, SAMSN1, SEMA4D, ITGB2, LRRK1, CBL, STAT3, NCK2, SH3BP5, FLT3, CADM4, TSG101, PTPRJ, PTK2B, HGF, ABI1, PTPN1, UNC119, BST1, ARHGEF2, KIT, CASS4, LYN, LILRA5, PPP2CA, DUSP22, ERCC6, MVP, PRKCE, CSF1R, SHC1, EHD4, IL18, VEGFA, GHRL, SH2B3, RAP2C, ADNP, ARRB2, TGFA, ITGA5
GO:0006900	vesicle budding from membrane	102	-1.64901	0.00168198	0.0218614	0.5	SEC24D, GOLPH3, TRAPPC1, RAB7A, SEC23B, KLHL12, F5, CTSZ, SEC23IP, CUL3, VAPB, RAB1B, DNM2, SEC24C, PPP6C, SEC23A, CTSC, SERPINA1, TRAPPC10, ARF1, RAB1A, GOLGA2, STX5, ARFGAP3, CSNK1D, NSF, SEC22B, SEC13, SEC24B, PDCD6, VAPA, CNIH2, TGFA, SEC16A, USO1, CD59, AP3B1, GBF1, TBC1D20, PICALM, SEC24A, PPP6R1, SAR1A, MCFD2, AP3D1, TRAPPC9, GOLPH3L
GO:0034637	cellular carbohydrate biosynthetic process	86	-1.73342	0.00169311	0.0219147	0.393443	PPP1CA, B4GALT1, CSGALNACT2, NDST1, PGM1, GSK3B, PGM2, INSR, EXT1, EXTL3, PHKG2, IRS2, GYS1, B4GALT5, B3GNT2, GBE1, GYG1, FBP1, B3GNT8, PPP1R3D, B3GNT9, AKT1, GSK3A, IMPA2
GO:0031532	actin cytoskeleton reorganization	101	-1.67697	0.00173171	0.0223355	0.405063	RHOA, NEDD9, HCLS1, ARHGDIB, GSN, PAK1, SIPA1L1, PLEK, CDC42, TGFB1, CDK5, MYH9, NOTCH2, ARAP1, TRPM2, DAPK3, PTK2B, PTPN1, F11R, KIT, CASS4, PARVG, FES, GAB1, TRPV4, FLNA, ARHGDIA, CSF1R, SHC1, BCAS3, PARVB, HCK
GO:0071260	cellular response to mechanical stimulus	79	-1.72103	0.00175191	0.0225044	0.47619	FADD, CHEK1, CNN2, MAPK3, RAC1, MTPN, SLC9A1, FAM65B, TGFB1, TNFSF14, BAK1, HDAC4, ITGA2, CYBA, MAP3K2, BCL10, MYD88, CASP2, AKT1, NFKB1, PDE2A, TLR4, CASP8, TLR8, MAP2K4, TLR5, IRF1, MAP3K1, TNFRSF8, TNFRSF1A
GO:0045123	cellular extravasation	61	-1.76229	0.00175855	0.0225095	0.54902	PIK3CG, FADD, GOLPH3, FAM65B, CRKL, SELL, ITGB2, ABR, IL1R1, SELPLG, AMICA1, SIRPA, ROCK1, BST1, ITGA1, AZU1, ADAM8, PIK3CD, PTAFR, RIPK3, CD177, PTGER4, ELANE, CRK, ICAM1, PRTN3, CD99L2, AGER
GO:0045981	positive regulation of nucleotide metabolic process	57	-1.82855	0.0017754	0.02254	0.515152	ARNT, PFKFB2, VCP, PSEN1, PFKFB1, INSR, STAT3, HIF1A, ENO1, CCNB1, BEND3, PFKFB4, PGK1, PRKAA1, MT-CO2, APP, TMSB4X
GO:0042226	interleukin-6 biosynthetic process	29	-1.87234	0.0017785	0.02254	0.782609	TIRAP, SYK, INPP5D, STAT3, BCL10, NLRP12, TRAF6, PTAFR, TYROBP, GHRL, CEBPB, APP, TLR6, AGER, MIR766, TLR1, MIR26A2, CD74
GO:0062014	negative regulation of small molecule metabolic process	107	-1.70606	0.00178381	0.02254	0.362319	RHOA, METTL20, CLTC, CDA, PFKFB1, ERLIN1, PLEK, TGFB1, FLCN, MAEA, APPL2, HDAC4, CBFA2T3, STAT3, TSPO, EP300, FBP1, C12orf5, SCAP, AKT1, NFKB1, GSK3A, ERLIN2, ACADVL, WDTC1
GO:0010507	negative regulation of autophagy	84	-1.7061	0.00178768	0.02254	0.5	KDM4A, MTM1, CHMP4B, TAB2, CTSA, POLDIP2, ATG7, KLHL22, STAT3, QSOX1, EIF4G2, TSPO, FEZ2, SMCR8, PHF23, TBC1D14, HGF, C12orf5, LRRK2, GOLGA2, AKT1, USP30, BECN1, RNF41, MCL1, LZTS1, SEC22B, KIAA0226, TSC2, DAP, TSC1, NAMPT, EIF4G1, BMF
GO:0033002	muscle cell proliferation	239	-1.57717	0.00179586	0.0225837	0.360902	JUN, CTNNB1, PRKAR1A, PRKDC, MMP9, PAK1, GNAI2, FGFR1, TRIB1, IL6R, MAPK1, JARID2, MAP3K5, ERN1, MDM2, HDAC4, ITGA2, CYBA, STAT3, ILK, CFLAR, TCF7L2, MAPK14, PTEN, MEF2D, TRAF6, MYB, CCNB1, TGFBR2, TGFBR1, AKT1, FOXJ2, MIR223, GPER1, NOV, NQO2, MFN2, RBPJ, TNFAIP3, CDKN1B, MIR548C, RXRA, PTAFR, IRAK1, HPGD, IL18, STAT1, SMAD1
GO:0071219	cellular response to molecule of bacterial origin	212	-1.53114	0.00180008	0.0225837	0.418182	RHOA, TIRAP, SGMS1, CD68, VIM, MAPK3, TRIB1, CDK19, TGFB1, MAPK1, TNFRSF1B, CARD8, UPF1, LILRA2, CEBPE, BCL10, TSPO, LILRB2, TLR2, HMGB2, MAPK14, SIRPA, HDAC5, PYCARD, TRAF6, NFKBIA, AKT1, RARA, LYN, NFKB1, PAF1, TNFAIP3, ADAM9, TLR4, LITAF, NFKBIB, PTAFR, PRKCE, DEFA4, IRAK1, NUGGC, IL18, LCN2, TRIM41, HCK, BPI, ARG1, CARD17, CTR9, LTF, ZFP36, CD55, ABCA1, CEBPB, DEFA1B, DEFA1, PDE4B, DEFA3, NR1…
GO:0006998	nuclear envelope organization	52	-1.76311	0.0018754	0.0231645	0.425532	ZMPSTE24, TOR1AIP1, PRKCB, PLK1, PAFAH1B1, CHMP2A, CHMP4B, UBXN2B, NSFL1C, NDEL1, NEK6, TMEM43, CCNB1, GPER1, DCTN1, PPP2CA, SPAST, NEK9, TOR1A, CTDNEP1
GO:0031116	positive regulation of microtubule polymerization	29	-1.85175	0.00188158	0.0231645	0.576923	MAPRE1, CLIP1, NIN, PAK1, CDK5R1, RAC1, CLASP1, SLAIN2, HSPA1A, HSPA1B, DCTN1, FES, CDKN1B, PSRC1, NAV3
GO:0010508	positive regulation of autophagy	117	-1.60946	0.00190026	0.0233198	0.293578	CALCOCO2, GBA, HK2, SPTLC2, CAMKK2, TP53INP1, GSK3B, DAPK1, SESN2, MUL1, MAPK3, LRSAM1, FLCN, PAFAH1B2, HIF1A, RALB, SMURF1, DHRSX, TFEB, PIK3CB, ULK1, PLK2, SMCR8, BCL2L11, ROCK1, LRRK2, MEFV, BECN1, MFN2, GSK3A, PIP4K2C, TRIM21
GO:1903708	positive regulation of hemopoiesis	185	-1.54686	0.00190648	0.0233394	0.317881	ARNT, RHOA, FOXP3, KLF10, PRKCZ, FADD, JUN, SASH3, HCLS1, SYK, ZBTB16, NCKAP1L, ATP6AP1, TRIB1, INPP5D, ACVR1B, TGFB1, HSPA1A, C10orf54, EVI2B, HSPA1B, STAT3, HIF1A, LILRB2, HMGB2, ATXN1L, MAPK14, CD46, SMAP1, TRAF6, MYB, TGFBR2, ACIN1, RARA, STAT5B, ZBTB7B, RUNX1, BCL6, VNN1, FES, ADAM8, ZMIZ1, DUSP10, CASP8, SART1, IL18, TYROBP, STAT1
GO:0032602	chemokine production	89	-1.69962	0.00193287	0.0235484	0.426471	TIRAP, ALOX15B, SYK, IL1RL1, ADAM17, MUL1, IL6R, C5, HIF1A, TLR2, SIRPA, PYCARD, MBP, MEFV, TRPV4, AZU1, TLR4, CSF1R, IL18, FOXP1, KLF4, ELANE, MAVS, APP, F2RL1, AGER, DDX3X, S100A9, MIR590
GO:0051403	stress-activated MAPK cascade	286	-1.47644	0.00193919	0.0235527	0.308756	FOXM1, TIRAP, NBR1, TAOK3, MAP2K1, MAPKAPK2, GADD45G, HIPK2, SYK, PAFAH1B1, TNFRSF11A, PAK1, PER1, MUL1, MAPK3, TRIB1, SH2D3C, TAB2, SH3RF3, CCM2, MAP3K3, NCF1, MAPK1, NCOR1, CRKL, ARHGEF6, MAP3K5, MAP4K4, DVL3, ERN1, ITCH, RASSF2, PJA2, SPAG9, MAP3K2, DBNL, ANKRD6, TAOK1, PTK2B, HGF, MAPK14, SIRPA, ZEB2, SDCBP, PYCARD, PTPN1, TRAF6, MAPK13, AKT1, PHLPP1, FBXW11, ZNF622, NFKB1, TRPV4, RAPGEF1, DU…
GO:0043902	positive regulation of multi-organism process	188	-1.53828	0.00194296	0.0235527	0.28481	TOP2A, JUN, GRN, RAB7A, PGLYRP1, P4HB, PPIB, SYK, CFL1, CHMP2A, SRPK2, KPNA2, VPS37B, MAPK3, CHMP4B, LRSAM1, VPS4B, ACVR1B, POLR2G, VAPB, SRPK1, GAPDH, CTDP1, HDAC4, CYBA, SNW1, POLR2E, TSG101, ANKRD17, CHMP2B, EP300, IGF2R, BCL2L11, PPID, SUPT4H1, TRAF6, SP1, POLR2A, TRIM21, INHBB, PTAFR, CSF1R, ADAR, CHMP3, NELFE
GO:0106106	cold-induced thermogenesis	143	-1.61874	0.00197936	0.0237711	0.401961	IL18R1, GADD45G, PRKAB1, SYK, DECR1, ADAM17, GRB10, EPAS1, CPT2, ARNTL, FLCN, APPL2, ZNF516, CNOT3, STAT6, NRD1, CXCR4, G0S2, ACSL1, ADIPOR2, IRF4, ZBTB7B, ARRDC3, MFN2, RBPJ, MAP2K6, TLR4, KDM6B, IL18, LCN2, TFE3, VEGFA, IGF1R, GHRL, IP6K1, HDAC3, TLE3, KDM3A, NOTCH1, JAK2, CEBPB
GO:0045638	negative regulation of myeloid cell differentiation	91	-1.68037	0.00207868	0.0246219	0.369863	HIST1H4A, HMGB3, CTNNB1, ZBTB16, KLF13, TRIB1, INPP5D, NF1, UBASH3B, HIST2H4B, HIST2H4A, FBN1, TCTA, PTK2B, NFKBIA, RARA, MAFB, LYN, PAF1, TLR4, HIST1H4H, ZFP36L1, LILRB3, CTR9, LTF, ZFP36, HIST1H4D
GO:0070672	response to interleukin-15	14	-1.881	0.00212903	0.0249175	0.642857	GRB2, JAK1, IL2RG, STAT3, STAT5B, SHC1, IL15RA, ACSL4, STAT5A
GO:0070527	platelet aggregation	59	-1.744	0.00223272	0.0257731	0.346939	PIK3CG, ACTG1, ACTB, SYK, PTPN6, PLEK, PRKCD, UBASH3B, ABAT, MYH9, ILK, TLN1, PIK3CB, FERMT3, VCL, LYN, FLNA
GO:0007229	integrin-mediated signaling pathway	103	-1.64539	0.00232955	0.0265874	0.487805	NEDD9, SYK, FGR, CCM2, PLEK, CDC42, CUL3, ITGAM, PRAM1, ITGB2, ITGA2, MYH9, ILK, TLN1, FERMT3, CTNNA1, CD63, PTK2B, ZYX, VAV1, BST1, ITGA1, LIMS1, FLNA, ADAM9, FYB, VAV3, TYROBP, HCK, CD177, ITGA5, FCER1G, ADAM10, ITGAX, ITGA9, TIMP1, ITGAL, DOCK1, PTPN11, LOXL3
GO:0046850	regulation of bone remodeling	48	-1.79965	0.00269699	0.0299692	0.451613	SYK, TNFRSF11A, CD38, ATP6AP1, CSK, INPP5D, DEF8, PDK4, NF1, UBASH3B, PLEKHM1, ADAM8, TNFAIP3, CSF1R
GO:0033673	negative regulation of kinase activity	257	-1.46827	0.00270822	0.030028	0.310345	DUSP4, GBA, TAOK3, PRKAR2A, H2AFY, PDPK1, DUS2, IRAK3, DNAJC3, PLK1, PRKAR1A, PAK2, PSEN1, SH3BP5L, PTPN6, CHP1, CSK, TRIB1, PPP2R5A, PRKCD, NF1, UBASH3B, HNRNPU, STK38, IRS2, SPRY3, CBL, LATS2, CORO1C, WARS, SH3BP5, ILK, TSG101, PRDX3, PTPRJ, SMCR8, GNAQ, PTEN, PYCARD, PTPN1, ITPRIP, AKT1, YWHAG, LYN, RGS14, PPP2CA, TNFAIP3, DUSP22, CDKN1B, MVP, SORL1, PKN1, ADAR, DUSP10, MIDN, PPM1F, RGS3, IGF1…
GO:0006022	aminoglycan metabolic process	170	-1.57997	0.00276921	0.0305701	0.376147	B4GALT2, GLB1, B4GALT1, ARSB, CSGALNACT2, NDST1, PGLYRP1, CLTC, CHPF, ST3GAL6, CHP1, GALNS, XYLT1, GNS, EXT1, EXTL3, SLC9A1, TGFB1, B4GALT5, B3GNT2, CHST7, CHST11, CHST15, HGF, B4GALT4, B3GNT8, B3GNT9, AKT1, NFKB1, IDS, FUCA1, HEXB, CTBS, CHPF2, ACPL2, ABCC5, CSGALNACT1, HS3ST3B1, SDC2, TMEM2, HPSE
GO:0051279	regulation of release of sequestered calcium ion into cytosol	82	-1.72265	0.00286965	0.0312952	0.395833	FKBP1A, PDPK1, MYO5A, PRKACA, PTPN6, DIAPH1, TMEM38A, TGFB1, CORO1A, UBASH3B, CYBA, SLC8A1, CHD7, CALM3, PTK2B, GPER1, LYN, SEPN1, PRKCE
GO:0030041	actin filament polymerization	182	-1.52275	0.00288117	0.0312952	0.306122	RHOA, PFN1, CAPZB, COTL1, ACTR2, HCLS1, TMOD3, GSN, NCKAP1L, GRB2, TRIOBP, ARPC1A, ARHGAP18, DIAPH1, CORO7, RAC1, MTPN, IQGAP2, ARPC4, ARPC5, PRKCD, CORO1A, PREX1, WAS, NCK2, PSTPIP2, VASP, TWF2, MSRB2, FAM21C, DBNL, ARPC1B, PTK2B, MYADM, PYCARD, ARF1, FMN1, ARFGEF1, CDC42EP3, CDC42EP4, CORO1B, PSTPIP1, ACTR3B, PRKCE, DBN1
GO:1990089	response to nerve growth factor	52	-1.76892	0.00288481	0.0312952	0.486486	HSPA5, PDPK1, EHD1, SORT1, EIF4A3, CORO1A, KIF1B, RAB35, CBL, RAP1A, RAPGEF2, KIDINS220, USP8, PTEN, AKT1, ACAP2, RAPGEF1, E2F1
GO:0045806	negative regulation of endocytosis	68	-1.71985	0.00296409	0.0316629	0.4375	CSK, ANKRD13A, RAC1, LRSAM1, TGFB1, RABGEF1, DYSF, LRPAP1, TLR2, PTEN, SIRPA, SDCBP, UNC119, CD300LF, PACSIN2, ANKRD13D, TMEM55A, MCTP1, KIAA0226, ABCA7, SYT11
GO:0050732	negative regulation of peptidyl-tyrosine phosphorylation	53	-1.73549	0.0029684	0.0316629	0.340909	PRKCZ, PSEN1, SH3BP5L, PTPN6, PRKCD, SAMSN1, SEMA4D, LRRK1, CBL, SH3BP5, CADM4, TSG101, PPP2CA, DUSP22, MVP
GO:0140112	extracellular vesicle biogenesis	22	-1.83658	0.0029769	0.0316867	0.6	STAM, RAB7A, CHMP2A, VPS4B, RAB27A, TSG101, SDCBP, PDCD6IP, ARRDC1, HGS, SDC4, RAB11A
GO:0045648	positive regulation of erythrocyte differentiation	31	-1.79816	0.00302904	0.0320394	0.428571	ARNT, NCKAP1L, INPP5D, ACVR1B, HSPA1A, HSPA1B, STAT3, HIF1A, HMGB2, MAPK14, SMAP1, STAT5B
GO:1990542	mitochondrial transmembrane transport	101	1.59441	0.00305787	0.032187	0.595745	SFXN2, PNPT1, TIMM50, SLC25A2, NDUFA13, TOMM7, CCDC109B, PRKAB2, DNAJC19, MRPL18, TIMM17A, MRS2, TIMM10, TOMM40L, ATP5S, SLC25A23, SLC25A38, GRPEL2, TIMM44, TIMM23B, ATP5L, SMDT1, ATP5O, ACACA, DNLZ, ATP5E, ATP5G1, TIMM23, DNAJC30, ATP5C1, ATP5I, TIMM22, TIMM13, DNAJC15, SLC25A33, TOMM40, TIMM21, ATP5J2, ROMO1, PRKAG2, ATP5G2, SLC25A28, SLC25A36, TOMM20, OPA1, ATP5G3, SFXN3, SLC25A32, HSPD1, ATP5…
GO:0002456	T cell mediated immunity	106	-1.61223	0.0030621	0.032187	0.25	FOXP3, PRKCZ, FADD, IL18R1, SASH3, RAB27A, TNFRSF1B, WAS, HLA-C, SMAD7, FBXO38, HLA-B, HLA-A, IL1R1, IL18RAP, FAM49B, HLA-E, CTSC, SLC11A1, MICB, CD46, TRAF6
GO:0061136	regulation of proteasomal protein catabolic process	183	-1.50399	0.00309801	0.0324969	0.257862	GBA, HERPUD1, PSMC1, PLK1, VCP, PRKACA, EDEM2, GSK3B, PSMC4, PSEN1, MTM1, TRIB1, BCAP31, PSME3, RAD23B, RNF144B, USP19, RNF185, HSPA1A, PSME1, RYBP, EDEM1, FAM192A, MDM2, HSPA1B, CHFR, CBFA2T3, SMAD7, OS9, ARIH1, N4BP1, PLK2, RNF40, SDCBP, LRRK2, RNF19B, AKT1, PIAS1, SGTA, NFE2L1, GSK3A
GO:0016242	negative regulation of macroautophagy	33	-1.77683	0.00322729	0.0335169	0.53125	MTM1, CHMP4B, POLDIP2, QSOX1, FEZ2, SMCR8, PHF23, C12orf5, LRRK2, AKT1, USP30, BECN1, RNF41, LZTS1, SEC22B, KIAA0226, TSC2
GO:0050862	positive regulation of T cell receptor signaling pathway	14	1.81058	0.00324459	0.0336161	0.642857	CCR7, RPS3, LCK, TESPA1, TRAT1, CD226, RAB7L1, CD81, CYLD
GO:0051988	regulation of attachment of spindle microtubules to kinetochore	12	-1.83862	0.0032809	0.033912	0.636364	RACGAP1, CDC42, HNRNPU, KNSTRN, CCNB1, SPAG5, BECN1
GO:0002576	platelet degranulation	128	-1.59149	0.00328656	0.033912	0.3125	PSAP, ANXA5, SYK, WDR1, TUBA4A, ALDOA, F5, ACTN4, APLP2, LAMP2, PLEK, TGFB1, PHACTR2, STXBP2, QSOX1, TLN1, FAM49B, BRPF3, FERMT3, SERPINA1, CD63, TOR4A, VCL, HGF, P2RX1, TAGLN2, LYN, ACTN1, ORM1, FLNA
GO:2001238	positive regulation of extrinsic apoptotic signaling pathway	49	-1.74425	0.00338817	0.0348113	0.410256	PPP1CA, FADD, PAK2, STK4, NF1, BCL10, DEDD2, ITM2C, CTNNA1, DAPK3, PTEN, PYCARD, G0S2, TNFRSF12A, GPER1, RBCK1
GO:0051262	protein tetramerization	172	-1.51809	0.00344426	0.0352485	0.177305	HIST1H3J, HIST1H3B, RRM2, HIST1H3G, HIST1H3C, HIST1H3F, ALDH9A1, TK1, HIST1H4A, HIST1H3D, HM13, CDA, DECR1, ALDOA, OSBPL2, INSR, NUPL1, HIST2H4B, APPL2, HIST2H4A, VASP, CPSF7, PKM, TRPM2, FBP1
GO:0046822	regulation of nucleocytoplasmic transport	104	-1.59586	0.00345463	0.0352485	0.26087	GTSE1, IWS1, HCLS1, RBM22, PRKACA, GSK3B, PSEN1, CHP1, NUPL1, PRKCD, TGFB1, MAPK1, SETD2, NF1, NUP153, MDM2, CDK5, YWHAE, NUP214, UBR5, TCF7L2, MAPK14, PPP1R12A, SUPT6H
GO:0032637	interleukin-8 production	82	-1.66191	0.00349302	0.0354633	0.460317	FADD, TIRAP, SYK, HSPA1A, HSPA1B, LILRA2, BCL10, CD58, MYD88, TLR2, PYCARD, RAB1A, PRKD2, TLR4, C5AR2, FCN1, TLR8, TLR5, BPI, KLF4, ELANE, MAVS, CD14, TMSB4X, F2RL1, NOD2, TLR6, SERPINE1, ANXA4
GO:0043393	regulation of protein binding	217	-1.4802	0.0035111	0.0355334	0.265896	MAPRE1, PPP1CA, HSPA5, TIRAP, FKBP1A, ACTB, SYAP1, HIPK2, PLK1, PRKACA, AKTIP, GSK3B, PSEN1, MMP9, TMBIM6, STK4, MAPK3, CTSZ, PRKCD, FAM65B, UBASH3B, SENP2, BAK1, FAM192A, HDAC4, CDK5, MAPRE3, MARK2, CCPG1, DERL1, RALB, RAPGEF2, LRPAP1, EP300, SMARCD3, PLK2, GNL3L, TCF7L2, TFIP11, HDAC5, ROCK1, LRRK2, TGFBR1, GOLGA2, AKT1, AURKB
GO:0031623	receptor internalization	111	-1.64195	0.00351399	0.0355334	0.507042	SYK, CLTC, EPS15, PLCG2, GRB2, ANKRD13A, DNM2, ITGB2, TBC1D5, ADRBK1, SNX1, LRPAP1, RAB31, CD63, NUMB, SDCBP, ARF1, RAB5A, ANKRD13D, VEGFA, ARRB2, FLOT1, ADRBK2, FCER1G, PICALM, PICK1, CACNG8, CXCR2, GTF2H2, MKLN1, SCYL2, CXCR1, FMR1, ITGB3, CEACAM1, DRD4
GO:1902410	mitotic cytokinetic process	24	-1.81765	0.00352333	0.0355568	0.571429	RHOA, CHMP1A, CHMP2A, CHMP4B, VPS4B, CHMP2B, CHMP1B, ARF1, BIN3, PDCD6IP, KLHDC8B, CHMP3
GO:0031648	protein destabilization	46	-1.72043	0.00357029	0.0359589	0.395349	PLK1, GSN, PRKDC, MUL1, SIAH1, CREBBP, CUL3, SENP2, MDM2, CHFR, DERL1, EP300, MYLIP, VPS35, FBXW11, TRIM21, GGA3
GO:0010811	positive regulation of cell-substrate adhesion	121	-1.61945	0.00358573	0.0359674	0.538462	PLEKHA2, PRKCZ, NEDD9, GSK3B, TRIOBP, RAC1, CDC42, IQGAP1, PREX1, CRKL, DNM2, OLFM4, MAP4K4, UTRN, ILK, CALR, PTPRJ, UNC13D, PTK2B, MYADM, ROCK1, FMN1, CASS4, HSD17B12, NINJ1, LIMS1, FLNA, PRKCE, PPM1F, VEGFA, DOCK5, ARHGEF7, ARPC2, ITGA5, RREB1, JAK2, SDC4, CEACAM6, TSC1, CRK, EMILIN2, DOCK1
GO:0030856	regulation of epithelial cell differentiation	156	-1.60437	0.0036205	0.0360398	0.364706	ALOX15B, H2AFY, VDR, CTNNB1, KLF7, GSK3B, NCOA3, MMP9, HES1, ARNTL, BTG1, VEZF1, ROCK1, ZEB2, ACVRL1, FOXJ2, RUNX1, GSK3A, MAFG, CDKN1B, STAT1, VEGFA, KIAA1109, ZFP36L1, ZFP36, NOTCH1, RFX3, KEAP1, CEBPB, TNFRSF1A, EZH2
GO:0051321	meiotic cell cycle	249	-1.49849	0.00362109	0.0360398	0.181818	CDC20, TOP2A, BUB1, PKMYT1, BUB1B, NCAPH, CDC25C, ACTR2, PTTG1, PLK1, PRKAR1A, RAD21, ESPL1, RAD54L, PSMD13, INSR, TOP3A, RMI1, RAD51, SGOL1, TUBGCP3, CCNE2, NCAPD2, KIAA0196, MYH9, AGO4, CALR, SLC26A8
GO:0001906	cell killing	168	-1.54487	0.00363741	0.0361033	0.423729	HIST1H2BK, KIR2DL4, HMGN2, FADD, PGLYRP1, SYK, PTPN6, LAMP1, AP1G1, RAB27A, CORO1A, ITGAM, GAPDH, HLA-C, HLA-B, HLA-A, STXBP2, IL18RAP, FAM49B, HLA-E, UNC13D, CTSC, BCL2L11, MICB, VAV1, HIST1H2BJ, C3, LYST, AZU1, DEFA4, IL18, TYROBP, RIPK3, TUBB4B, ARG1, LTF, ARRB2, CD55, CD1D, CD59, DEFA1B, DEFA1, ELANE, PIK3R6, DEFA3, HLA-H, CRK, IL12RB1, ICAM1, DNASE1
GO:0032456	endocytic recycling	45	-1.73223	0.0036491	0.0361053	0.5	STX6, DSCR3, EHD1, EPS15, RAB14, LMTK2, ARHGAP1, RAB35, RAB11FIP4, EHD3, EPG5, ACAP2, CMTM6, SORL1, GGA3, DENND1A, EHD4, CCDC93, RAB11B, DENND1C
GO:0070664	negative regulation of leukocyte proliferation	78	-1.66563	0.00371505	0.0365434	0.466667	FOXP3, VSIG4, PRKAR1A, PTPN6, INPP5D, KIAA0922, TGFB1, C10orf54, CTLA4, RC3H1, LILRB2, ZBTB7B, LYN, TNFAIP3, PKN1, TYROBP, BTK, ARG1, PELI1, SDC4, CEBPB, MARCH7, IL20RB, MNDA, TNFRSF13B, CD300A, LST1, HLA-G
GO:0036344	platelet morphogenesis	21	-1.80922	0.00384422	0.0373776	0.619048	WDR1, PTPN6, MYH9, NBEAL2, EP300, ACTN1, SRF, VPS33A, MPL, PTPN11, ZNF385A, C6orf25, CASP9
GO:0031638	zymogen activation	53	-1.74463	0.00388742	0.0376135	0.583333	FADD, ASPH, CTSZ, C10orf54, BAK1, C1RL, ENO1, PYCARD, CIDEB, MFI2, GGT1, CASP8, PGK1, F12, CYFIP2, THBS1, MMP14, IFI16, C1R, PLAU, SERPINE1
GO:0031065	positive regulation of histone deacetylation	18	-1.82141	0.00391724	0.0377249	0.5625	C6orf89, JDP2, TGFB1, NIPBL, LRRK2, ZBTB7B, BCL6, PRKD2, VEGFA
GO:2000641	regulation of early endosome to late endosome transport	17	-1.81821	0.00402158	0.0383523	0.588235	MAP2K1, MSN, SNX12, MAPK3, MAPK1, RAB21, CHMP3, DNAJC13, MAP2K2, VPS11
GO:2000116	regulation of cysteine-type endopeptidase activity	239	-1.44899	0.00405298	0.0385185	0.377551	BIRC5, RHOA, HERPUD1, FADD, AIFM1, CTSD, SYK, PAK2, VCP, GSN, DAPK1, RFFL, ASPH, MMP9, MUL1, RNF34, BCAP31, PLAUR, NGFR, TNFSF14, BAK1, CARD8, MAP3K5, APAF1, MDM2, YWHAE, BCL10, RPS6KA1, NLRP12, PRDX3, RAF1, NLRC4, CFLAR, PSMB9, BCL2L11, HGF, RPS6KA3, GRAMD4, PYCARD, AKT1, P2RX1, GPER1, MEFV, CIDEB, KHDC1, FNIP1, CST7, DNAJB6, CASP8, XIAP, PPM1F, VEGFA, PDCD6, MICAL1, LTF, ARRB2, CYFIP2, CAST, CS…
GO:0070498	interleukin-1-mediated signaling pathway	100	-1.57678	0.00414159	0.0392133	0.287234	PSMC1, IRAK3, PSMC4, PSMD9, MAPK3, PSMD13, PSME3, TAB2, MAP3K3, IL1R2, PSME1, RPS6KA5, IL1R1, PELI2, MYD88, TOLLIP, PSMB3, PSMB9, TRAF6, NFKBIA, SQSTM1, FBXW11, NFKB1, PSMB10, PSMB2, IRAK1, IKBKG
GO:0090162	establishment of epithelial cell polarity	29	-1.79592	0.00421218	0.0397087	0.5	RHOA, GOLPH3, MSN, SLC9A3R1, CLASP1, HES1, CDC42, FRMD4B, CYTH1, SH3BP1, CYTH3
GO:0002385	mucosal immune response	36	-1.78421	0.00427839	0.0400584	0.541667	HIST1H2BK, HIST1H2BI, HIST1H2BF, HIST1H2BE, HIST2H2BE, HIST1H2BJ, H2BFS, DEFA4, HIST1H2BG, LTF, DEFA1B, DEFA1, DEFA3
GO:0007050	cell cycle arrest	237	-1.44759	0.00431518	0.0403282	0.244792	GTSE1, FOXM1, CDC25C, CCNK, MAP2K1, PRKAB1, TP53INP1, CAB39, PRKACA, CRLF3, ARID3A, PRR11, CDK5R1, TGFB1, RRAGC, CNOT10, CNOT8, ERN1, CNOT1, KMT2E, EVI2B, MDM2, CDK5, CDC123, LAMTOR1, LAMTOR4, RRAGD, CNOT3, SDE2, ILK, PRKAG1, CALR, ZBTB17, TSG101, EIF4G2, NOTCH2, EP300, PLK2, CASP2, TCF7L2, SOX4, STRADA, CCNB1, TGFBR1, MDM4, PPM1G, GPER1
GO:0035970	peptidyl-threonine dephosphorylation	16	-1.81377	0.0043318	0.0404088	0.6	DUSP4, PPP1CA, PPM1B, PPM1G, PPP2CA, DUSP10, PPM1F, DUSP18, PPM1D
GO:0043628	ncRNA 3'-end processing	48	1.70746	0.00437714	0.0407566	0.527778	RPS21, FBL, DDX26B, EXOSC5, TOE1, EXOSC2, TRMT10C, EXOSC9, EXOSC6, INTS2, EXOSC8, ERI3, VWA9, PTCD1, EXOSC10, EXOSC7, SSB, ELAC2, TRNT1
GO:0051156	glucose 6-phosphate metabolic process	25	-1.79586	0.00441586	0.0409662	0.619048	HK2, PGAM1, PGD, G6PD, PGM2, TKT, HK3, H6PD, DERA, C12orf5, TALDO1, NFE2L1, PGLS
GO:0043154	negative regulation of cysteine-type endopeptidase activity involved in apoptotic process	84	-1.62255	0.00444347	0.0410999	0.328571	BIRC5, HERPUD1, PAK2, RFFL, MMP9, RNF34, PLAUR, NGFR, TNFSF14, MDM2, YWHAE, RPS6KA1, PRDX3, RAF1, CFLAR, HGF, RPS6KA3, AKT1, FNIP1, DNAJB6, XIAP, VEGFA, MICAL1
GO:0010976	positive regulation of neuron projection development	281	-1.44252	0.00445152	0.0410999	0.280612	HSPA5, RHOA, ARSB, ACTR2, MAP2K1, NPTN, GRN, STYXL1, PAFAH1B1, PSEN1, NIN, PAK1, MUL1, FGFR1, CUX1, LIMK1, CPEB3, IQGAP1, NGFR, IST1, PLXNA2, DVL3, SEMA4D, KIAA0196, RAP1A, FBXO38, MARK2, TWF2, GDI1, CREB3L2, SMURF1, ILK, RAPGEF2, DBNL, NDEL1, RAB21, KIDINS220, PLXNC1, EP300, CFLAR, CXCR4, PTK2B, CAMK1D, HGF, ZEB2, ARF1, CDKL5, TNFRSF12A, CAPRIN1, TMEM30A, ITSN2, LYN, FES, RAPGEF1, FIG4
GO:0060711	labyrinthine layer development	46	-1.74862	0.0044637	0.0411083	0.516129	MAP2K1, GRB2, HES1, MAPK1, SENP2, NCOA1, AKT1, ST14, RBPJ, HEY1, DNAJB6, CASP8, ZFP36L1, SPINT1, BIRC6, GGNBP2
GO:1904380	endoplasmic reticulum mannose trimming	17	-1.80776	0.00450864	0.0414467	0.375	EDEM2, SEL1L, UGGT1, RNF185, EDEM1, OS9
GO:0002090	regulation of receptor internalization	55	-1.73866	0.0045229	0.0414825	0.575758	SYK, PLCG2, ANKRD13A, TBC1D5, LRPAP1, CD63, NUMB, SDCBP, ARF1, ANKRD13D, VEGFA, ARRB2, FLOT1, PICK1, MKLN1, SCYL2, FMR1, ITGB3, DRD4
GO:0002064	epithelial cell development	207	-1.50245	0.00458645	0.0418576	0.313869	TYMS, B4GALT1, PSAP, PDPK1, CTNNB1, MSN, RILPL2, PAFAH1B1, GSK3B, SLC9A3R1, VIM, TRIOBP, FGFR1, FNDC3A, CCM2, LRTOMT, ARNTL, FAM65B, IQGAP1, VEZF1, RAP1A, HIF1A, RAPGEF2, FOSL2, CXCR4, MYO7A, MYADM, C12orf5, ROCK1, HSD17B4, KLF5, F11R, RARA, RAPGEF1, FLNA, ST14, GSK3A, PDE2A, TJP2, PRDM1, SEC24B, MLLT4, VEGFA
GO:0030150	protein import into mitochondrial matrix	19	1.7731	0.00462946	0.0420981	0.777778	TIMM50, TOMM7, DNAJC19, TIMM17A, TOMM40L, GRPEL2, TIMM44, TIMM23B, DNLZ, TIMM23, DNAJC15, TOMM40, TIMM21, ROMO1
GO:0097352	autophagosome maturation	38	-1.72577	0.00465678	0.0422705	0.527778	CALCOCO2, VCP, SNAP29, LAMP2, GABARAP, TSG101, EPG5, SMCR8, PHF23, KIAA0226L, CHMP3, GABARAPL1, CLN3, KIAA0226, MAP1LC3B, VPS33A, LIX1L, MAP1LC3B2, MAP1LC3A
GO:0007030	Golgi organization	142	-1.51549	0.00470795	0.0423614	0.352	CIT, STX6, MAP2K1, GOLPH3, GOLGA5, SURF4, YWHAZ, MAPK3, VTI1A, CLASP1, SEC23IP, CDC42, UBXN2B, MAPK1, DNM2, NSFL1C, LMAN2, RAB2A, EHD3, ATP8B3, ZFYVE20, SYNE1, TRAPPC12, LRRK2, RAB1A, GOLGA2, ARFGEF1, STX5, GAK, PLEKHM2, GOLGB1, LMAN2L, CSNK1D, BCAS3, VMP1, STX16, TRAPPC11, CSNK1A1, RAB43, ARHGEF7, NPLOC4, SEC16A, PRMT5, USO1
GO:0051154	negative regulation of striated muscle cell differentiation	42	-1.78033	0.00470868	0.0423614	0.521739	BHLHE41, G6PD, PAK1, CTDP1, HDAC4, CFLAR, HDAC5, NOV, GSK3A, NOTCH1, EZH2, RGS2
GO:0007029	endoplasmic reticulum organization	57	-1.67571	0.00478848	0.0427442	0.354167	TOR1AIP2, TMEM33, RTN3, TMEM38A, VAPB, SEC61A1, RTN4, LMAN2, TMCC1, DOPEY2, RAB10, COL4A3BP, LRRK2, SGTA, MOSPD3, GAK, LMAN2L
GO:1904385	cellular response to angiotensin	25	-1.80342	0.00480228	0.0427442	0.6	AHCYL1, AGTRAP, PRKCD, CDC6, CYBA, ROCK1, NFKB1, NFE2L2, ARID1B
GO:0007405	neuroblast proliferation	61	-1.72184	0.00480851	0.0427442	0.555556	CTNNB1, RACGAP1, PAFAH1B1, FGFR1, KCTD11, TGFB1, NF1, HIF1A, RAB10, SMARCD3, CTNNA1, NUMB, AKNA, LRRK2, ARHGEF2, NDE1, VEGFA, DAGLB, ASPM, NOTCH1
GO:0071560	cellular response to transforming growth factor beta stimulus	249	-1.46075	0.00491336	0.0431405	0.267857	HSPA5, RHOA, PRKCZ, JUN, PDPK1, HIPK2, ZFP36L2, CITED2, WFIKKN1, MTMR4, ADAM17, ACVR1B, SKI, CREBBP, TGFB1, FLCN, HSPA1A, LDLRAD4, CRKL, DNM2, APAF1, APPL2, CBL, SMAD7, SNW1, CHST11, FBN1, RNF111, SMURF1, EP300, CFLAR, ZYX, SDCBP, F11R, TGFBR2, TGFBR1, ACVRL1, USP9X, PXN, LIMS1, PDE2A, TRIM33, DUSP22, ADAM9, NRROS
GO:0030970	retrograde protein transport, ER to cytosol	29	-1.75884	0.00491474	0.0431405	0.37037	FAF2, HERPUD1, VCP, EDEM2, HM13, BCAP31, SEL1L, EDEM1, OS9, DERL1
GO:0043409	negative regulation of MAPK cascade	184	-1.50659	0.00502348	0.0439226	0.325581	DUSP4, FOXM1, GBA, TAOK3, IRAK3, PAFAH1B1, SLC9A3R1, PTPN6, PER1, CSK, PRKCD, FLCN, NCOR1, NF1, STK38, ITCH, SPRY3, NLRP12, PTPRJ, PTEN, SIRPA, PTPN1, ASH1L, AKT1, GPER1, LYN, RAPGEF1, RGS14, PPP2CA, RNF149, TNIP1, TLR4, SORL1, CHRNA10, DUSP10, RGS3, VRK3, IGF1R, SPRED2, SH2B3, DUSP18, HIPK3
GO:0009145	purine nucleoside triphosphate biosynthetic process	172	-1.48615	0.00504366	0.0439226	0.300699	ARNT, HK2, PFKFB2, OGDH, PGAM1, PGM1, VCP, DHTKD1, PSEN1, ALDOA, NUP50, RAE1, PFKFB1, INSR, NUPL1, TGFB1, FLCN, NCOR1, GAPDH, NUP153, HDAC4, NUP98, CBFA2T3, STAT3, HIF1A, HK3, ENO1, NUP214, PRKAG1, PKM, FBP1, IMPDH1, C12orf5, AK4, MT-ATP8, ADPGK, POM121C, PGAM2, POM121, SEC13, PFKFB4, PGAM4, PGK1
GO:0010821	regulation of mitochondrion organization	182	-1.4606	0.00504869	0.0439226	0.277108	YWHAB, GBA, HK2, TP53BP2, GOLPH3, CAMKK2, YWHAZ, GSK3B, RAC2, MMP9, ATG13, MUL1, PLAUR, ATG7, FLCN, HSPA1A, YWHAH, BAK1, YWHAE, SLC35F6, HIF1A, UBE2L3, SMURF1, NPEPPS, TSPO, BIK, BCL2L11, HGF, MIEF2, C12orf5, PYCARD, LRRK2, VDAC1, AKT1, YWHAG, SQSTM1, VPS35, USP30, GPER1, MFN2, RNF41, GSK3A, PDE2A, CIDEB, FNIP1, NMT1
GO:0006739	NADP metabolic process	32	-1.76085	0.00505941	0.0439226	0.461538	PGAM1, ME2, PGD, G6PD, PGM2, TKT, KCNAB2, NADK, H6PD, DERA, C12orf5, TALDO1
GO:0097201	negative regulation of transcription from RNA polymerase II promoter in response to stress	12	-1.80179	0.00517567	0.0445037	0.666667	JUN, CITED2, TMBIM6, VHL, HSPA1A, NCK2, HIF1AN, IMPACT
GO:0045927	positive regulation of growth	270	-1.44977	0.00521484	0.0447644	0.308571	HIST1H1B, RHOA, SH3PXD2B, SASH3, PPIB, PAFAH1B1, PRKDC, CD38, PAK1, ADAM17, MTM1, MUL1, FGFR1, INSR, MTPN, CXCL16, LIMK1, EXTL3, SLC9A1, CDC42, MAPK1, KLHL22, IST1, SEMA4D, CYBA, TWF2, GDI1, SMURF1, ILK, RPS6KA1, DBNL, NDEL1, CHD7, EIF4G2, NIPBL, H3F3A, CXCR4, PTK2B, MAPK14, RPS6KA3, SDCBP, CDKL5, CCNB1, TGFBR2, TGFBR1, AKT1, TNFRSF12A, ITSN2, H3F3B, RBPJ, BASP1, MIR548C, EXOSC4, DBN1
GO:0048538	thymus development	45	-1.72222	0.00525784	0.045057	0.484848	FADD, MAP2K1, ZMPSTE24, CTNNB1, PRKDC, PSEN1, MAPK3, HES1, MAPK1, JARID2, LMO4, CRKL, RAF1, BCL2L11, TGFBR1, MAFB
GO:0071158	positive regulation of cell cycle arrest	82	-1.60842	0.00532838	0.0455843	0.279412	GTSE1, CDC25C, PRKACA, CRLF3, ARID3A, CDK5R1, TGFB1, CNOT10, CNOT8, CNOT1, MDM2, CNOT3, ZBTB17, EP300, PLK2, CASP2, SOX4, CCNB1, MDM4
GO:1901186	positive regulation of ERBB signaling pathway	33	-1.75024	0.0053894	0.0459508	0.444444	MMP9, ADAM17, PLAUR, NCF1, RTN4, SHKBP1, CBL, ARAP1, AKT1, GPER1, DOK1, RBPJ
GO:0031348	negative regulation of defense response	239	-1.46016	0.00543808	0.0461079	0.382716	KIR2DL4, GBA, FOXP3, VSIG4, NLRX1, IRAK3, GRN, PGLYRP1, MUL1, PRKCD, C5orf30, TNFRSF1B, IL1R2, RABGEF1, ITCH, APPL2, YTHDF3, ABR, NLRP12, PPM1B, HLA-E, HGF, MICB, SIRPA, PYCARD, METRNL, ASH1L, MIR223, VPS35, GPER1, MEFV, NOV, CR1, NFKB1, TNFAIP3, SIGLEC10, ABCD1, CST7, ADAR, DUSP10, FPR2, MIR3909, TRAFD1, GHRL, PCBP2, SEC14L1, ARG1, ARRB2, NPLOC4, TNFAIP8L2, NLRC5, SLAMF8, TNFRSF1A, KLF4, PTGER4,…
GO:1903828	negative regulation of cellular protein localization	112	-1.55797	0.00544431	0.0461079	0.263736	CDT1, RHOQ, H2AFY, PPFIA1, CLTC, GSK3B, CHP1, CSK, ANKRD13A, PPP2R5A, FAM65B, UBXN2B, TGFB1, FLCN, NF1, NSFL1C, CDK5, OS9, KCNE1, GDI1, LYPLA1, NUMB, TAX1BP3, LRRK2
GO:0097205	renal filtration	22	-1.79124	0.00558844	0.0471705	0.357143	IGHA1, IGHA2, IGJ, IGKV3-20, SULF2
GO:0010667	negative regulation of cardiac muscle cell apoptotic process	38	-1.78235	0.00560846	0.0472606	0.5	MIR30E, PDPK1, ILK, CFLAR, PPP1R10, RGL2, JAK2, NFE2L2, SIRT5
GO:1902117	positive regulation of organelle assembly	75	-1.62347	0.00563003	0.0472997	0.278689	RHOA, LCP1, MSN, LRSAM1, VPS4B, MARK4, PAN3, CNOT1, RALB, ULK1, ASAP1, GPSM2, SDCBP, SPAG5, BECN1, PIP4K2C, PDCD6IP
GO:0032273	positive regulation of protein polymerization	134	-1.51671	0.00564941	0.0473688	0.380531	MAPRE1, RHOA, PFN1, ACTR2, CLIP1, GSN, NIN, NCKAP1L, PAK1, GRB2, ARPC1A, CDK5R1, RAC1, CLASP1, IQGAP2, SLAIN2, ARPC4, ARPC5, CORO1A, HSPA1A, WAS, HSPA1B, NCK2, VASP, FAM21C, ARPC1B, PTK2B, PYCARD, ARF1, FMN1, DCTN1, FES, CDC42EP3, CDC42EP4, CORO1B, CDKN1B, ACTR3B, PRKCE, PSRC1, NAV3, ACTR3, FCHSD2, HCK
GO:0048261	negative regulation of receptor-mediated endocytosis	29	-1.78256	0.00583298	0.0483837	0.411765	ANKRD13A, RAC1, RABGEF1, LRPAP1, SDCBP, UNC119, ANKRD13D
GO:0002221	pattern recognition receptor signaling pathway	197	-1.44952	0.00586371	0.048522	0.355422	FADD, TIRAP, NLRX1, PDPK1, MAPKAPK2, IRAK3, PGLYRP1, TAB2, HSPA1A, ITGAM, ITGB2, ITCH, APPL2, RTN4, HSPA1B, CYBA, PJA2, LILRA2, LSM14A, BCL10, ANKRD17, MYD88, TLR2, CNPY3, EPG5, CLEC4E, RPS6KA3, GRAMD4, TRAF6, NFKBIA, CD300LF, IRF4, LYN, ALPK1, TNFAIP3, MAP2K6, TNIP1, TLR4, PRKCE, FCN1, IRAK1, IKBKG, WDFY1, CASP8, TLR8, XIAP, UBE2D2, TLR5, MAPKAPK3, SEC14L1, BTK, IRF1, LTF, ARRB2, NPLOC4, MAP3K1,…
GO:0034341	response to interferon-gamma	199	-1.46396	0.0059045	0.0487001	0.368421	CALCOCO2, ACTG1, ACTR2, VPS26B, GSN, DAPK1, VIM, CXCL16, JAK1, PRKCD, IFNGR2, GAPDH, SEC61A1, CAMK2G, WAS, HLA-C, IRF2, HLA-B, HLA-A, STXBP2, CD58, HLA-E, TLR2, DAPK3, SLC11A1, ZYX, SIRPA, IRF4, PIAS1, MEFV, CDC42EP4, TRIM21, TLR4, PTAFR, IFITM2, GBP2, TRIM8, STAT1, TRIM62, ACTR3, VAMP3, HCK, IRF1, ARG1, RAB43, STX4, SLC26A6, NLRC5, JAK2, STXBP3, IFNGR1, HLA-H, NR1H2, SOCS1, IL12RB1, ICAM1
GO:0006383	transcription by RNA polymerase III	55	1.62793	0.00598083	0.0490936	0.264151	POLR3H, POLR1C, POLR2H, POLR3F, POLR3D, ZC3H8, POLR2K, POLR3E, ZNF76, SNAPC1, RPTOR, GTF3A, KIAA0947, ZNF345
GO:0034104	negative regulation of tissue remodeling	20	-1.78492	0.00612237	0.0499195	0.545455	CD38, CSK, INPP5D, UBASH3B, ABR, TNFAIP3
GO:0031032	actomyosin structure organization	199	-1.48414	0.00613133	0.0499195	0.238806	CIT, RHOA, PFN1, ACTG1, SH3PXD2B, PPFIA1, RACGAP1, TMOD3, PRKAR1A, ANLN, WDR1, AKAP13, CNN2, PAK1, RAC1, CLASP1, LIMK1, SLC9A1, CDC42, CUL3, WAS, MYH9, TNFAIP1, ARAP1, CFLAR, PTK2B, EPB41L3, ZYX, ROCK1, F11R, FHOD1, TGFBR1
Legend
Size	Number of genes defining the biological process in the GO database
NES	Normalize Enrichment Score, indicating the level of enrichment and its directionality
P value	Empirical statistical significance value for enrichment (n=1e6 permutations)
P adju	FDR-corrected p-value
Ratio	Ratio between #core BP enriched genes and #total genes in biological process
CoreEnrichment	Genes from the BP enriched in the dataset.

## Sheet: Supplementary Table 8
Supplementary Table 8: List of overlapping biologial processes between COVID19 (late cohort, moderate vs severe COVID-19) and abatacept exposures
GO Term	Biological process description	Size	NES_COVID	pCOVID	ratio_COVID	NES_ABT	pABT	ratio_ABT
GO:0000045	autophagosome assembly	93	2.20721	0.000792894	0.46988	-1.80597	0.0041841	0.460674
GO:0000272	polysaccharide catabolic process	27	1.906	0.0262539	0.578947	-2.03217	0.00451199	0.521739
GO:0000470	maturation of LSU-rRNA	21	-1.7943	0.0497791	0.684211	2.0231	0.00304689	0.809524
GO:0000959	mitochondrial RNA metabolic process	43	-1.91954	0.00918692	0.606061	2.02802	0.00130749	0.651163
GO:0001510	RNA methylation	81	-2.08437	0.000792894	0.538462	2.15618	0.000112693	0.474359
GO:0002221	pattern recognition receptor signaling pathway	197	1.62191	0.0114349	0.34965	-1.44952	0.048522	0.355422
GO:0002526	acute inflammatory response	220	1.84338	0.00256683	0.360825	-3.24381	0.000112693	0.385714
GO:0002576	platelet degranulation	128	2.05315	0.000792894	0.474227	-1.59149	0.033912	0.3125
GO:0005976	polysaccharide metabolic process	114	1.8936	0.00279644	0.452055	-1.87807	0.00216413	0.414634
GO:0006399	tRNA metabolic process	193	-2.0924	0.000792894	0.541935	1.99657	0.000112693	0.507853
GO:0006739	NADP metabolic process	32	1.8562	0.034211	0.32	-1.76085	0.0439226	0.461538
GO:0006888	ER to Golgi vesicle-mediated transport	212	1.69581	0.00261773	0.292135	-1.6378	0.00451199	0.349462
GO:0006900	vesicle budding from membrane	102	1.84858	0.00245947	0.391304	-1.64901	0.0218614	0.5
GO:0007032	endosome organization	79	1.74815	0.0192906	0.308824	-1.8804	0.00326013	0.452055
GO:0007050	cell cycle arrest	237	1.50516	0.0240372	0.300518	-1.44759	0.0403282	0.244792
GO:0009145	purine nucleoside triphosphate biosynthetic process	172	1.91292	0.00201396	0.405063	-1.48615	0.0439226	0.300699
GO:0009451	RNA modification	163	-2.03601	0.000792894	0.466667	1.95541	0.000112693	0.333333
GO:0010324	membrane invagination	135	1.71326	0.0276935	0.253731	-3.01246	0.000112693	0.464646
GO:0010951	negative regulation of endopeptidase activity	250	1.77773	0.00229766	0.355556	-1.58284	0.0206454	0.386861
GO:0016052	carbohydrate catabolic process	199	1.79978	0.00299288	0.336364	-1.87792	0.000201368	0.360248
GO:0016197	endosomal transport	224	1.80248	0.00162785	0.297619	-1.76212	0.000628427	0.380711
GO:0016241	regulation of macroautophagy	171	2.03398	0.000792894	0.267606	-1.84809	0.000420777	0.345912
GO:0017157	regulation of exocytosis	217	1.79543	0.00279157	0.48062	-1.75555	0.00218795	0.416667
GO:0019362	pyridine nucleotide metabolic process	189	1.9724	0.00102637	0.357798	-1.74515	0.00199507	0.354839
GO:0019730	antimicrobial humoral response	122	2.35634	0.000792894	0.608696	-1.88225	0.00561233	0.383333
GO:0019731	antibacterial humoral response	46	1.97112	0.0141421	0.666667	-2.24114	0.000344504	0.689655
GO:0022618	ribonucleoprotein complex assembly	277	-1.68559	0.00229766	0.380952	1.80961	0.000173324	0.451883
GO:0030041	actin filament polymerization	182	1.93749	0.00102637	0.338346	-1.52275	0.0312952	0.306122
GO:0030100	regulation of endocytosis	281	1.61625	0.00593144	0.283422	-1.93446	0.000112693	0.402913
GO:0030168	platelet activation	153	1.56595	0.0352522	0.442623	-1.64862	0.012576	0.336
GO:0031065	positive regulation of histone deacetylation	18	1.91072	0.0262539	0.733333	-1.82141	0.0377249	0.5625
GO:0031623	receptor internalization	111	1.69422	0.0344408	0.246154	-1.64195	0.0355334	0.507042
GO:0031638	zymogen activation	53	1.8856	0.0211199	0.580645	-1.74463	0.0376135	0.583333
GO:0032273	positive regulation of protein polymerization	134	1.80787	0.00307296	0.336735	-1.51671	0.0473688	0.380531
GO:0032635	interleukin-6 production	161	1.67141	0.0180971	0.385417	-2.02576	0.000201368	0.393162
GO:0032868	response to insulin	272	1.66245	0.0031298	0.257732	-1.82918	0.000281424	0.373206
GO:0034341	response to interferon-gamma	199	1.49609	0.0483693	0.326531	-1.46396	0.0487001	0.368421
GO:0034637	cellular carbohydrate biosynthetic process	86	1.73374	0.0312235	0.436364	-1.73342	0.0219147	0.393443
GO:0038094	Fc-gamma receptor signaling pathway	142	1.74273	0.0116754	0.46988	-3.41108	0.000112693	0.570312
GO:0042254	ribosome biogenesis	297	-2.21519	0.000792894	0.519841	2.52905	0.000112693	0.616725
GO:0042255	ribosome assembly	63	-1.72415	0.0344874	0.698113	2.48547	0.000112693	0.842105
GO:0042273	ribosomal large subunit biogenesis	71	-1.81673	0.00854504	0.615385	2.41707	0.000112693	0.823529
GO:0042274	ribosomal small subunit biogenesis	67	-2.01951	0.000792894	0.40678	2.49408	0.000112693	0.584615
GO:0042339	keratan sulfate metabolic process	33	1.9644	0.014971	0.380952	-1.97319	0.0102154	0.45
GO:0043154	negative regulation of cysteine-type endopeptidase activity involved in apoptotic process	84	1.71828	0.0270595	0.30303	-1.62255	0.0410999	0.328571
GO:0043300	regulation of leukocyte degranulation	46	1.78315	0.0418949	0.472222	-1.90471	0.00922909	0.512195
GO:0043470	regulation of carbohydrate catabolic process	88	1.76946	0.0481896	0.323529	-1.7077	0.0194968	0.383562
GO:0044262	cellular carbohydrate metabolic process	286	1.64006	0.0034821	0.34715	-1.77475	0.000281424	0.306977
GO:0045730	respiratory burst	37	1.96841	0.0114349	0.565217	-1.98823	0.00550877	0.53125
GO:0045806	negative regulation of endocytosis	68	1.91488	0.0107469	0.473684	-1.71985	0.0316629	0.4375
GO:0045921	positive regulation of exocytosis	88	1.98034	0.00229766	0.433333	-1.83721	0.00779619	0.46875
GO:0048010	vascular endothelial growth factor receptor signaling pathway	96	1.66824	0.0423461	0.424242	-1.86991	0.00377807	0.486486
GO:0050663	cytokine secretion	240	1.62574	0.00969234	0.231788	-1.54418	0.0171006	0.404494
GO:0050764	regulation of phagocytosis	98	1.72349	0.0269975	0.444444	-2.05806	0.000346232	0.467532
GO:0051156	glucose 6-phosphate metabolic process	25	1.91023	0.0253335	0.578947	-1.79586	0.0409662	0.619048
GO:0051650	establishment of vesicle localization	290	1.44692	0.0429214	0.381643	-1.61524	0.00341874	0.414414
GO:0062014	negative regulation of small molecule metabolic process	107	1.69487	0.0410565	0.258621	-1.70606	0.02254	0.362319
GO:0070527	platelet aggregation	59	1.76739	0.0285334	0.5625	-1.744	0.0257731	0.346939
GO:0072376	protein activation cascade	198	1.72779	0.0284177	0.333333	-3.50245	0.000112693	0.517241
GO:0072593	reactive oxygen species metabolic process	284	1.71198	0.00245731	0.342246	-1.57262	0.00829337	0.282297
GO:0097530	granulocyte migration	141	2.05704	0.00102637	0.375	-1.78745	0.00618605	0.574713
GO:0140053	mitochondrial gene expression	162	-1.69547	0.00426143	0.428571	2.36959	0.000112693	0.596273
GO:2000116	regulation of cysteine-type endopeptidase activity	239	1.68923	0.00299288	0.289617	-1.44899	0.0385185	0.377551
GO:2000785	regulation of autophagosome assembly	35	1.89383	0.0188224	0.424242	-1.92331	0.0100327	0.470588
GO:2001235	positive regulation of apoptotic signaling pathway	179	1.57598	0.0211199	0.283688	-1.69568	0.00377807	0.337748
Legend
ID	GO term ID
Size	Number of genes defining the biological process in the GO database
NES COVID	Normalize Enrichment Score for the late COVID19 dataset
pCOVID	FDR-corrected p-value
ratio COVID	Ratio between #enriched genes and #total genes in biological process
NES ABT	Normalize Enrichment Score for the abatacept dataset
pABT	FDR-corrected p-value
ratio ABT	Ratio between #enriched genes and #total genes in biological process

## Sheet: Supplementary Table 9
Supplementary Table 9: DEG in the Abatacept cohort association to severe COVID-19 (mild vs severe COVID-19, late cohort)
Abatacept.logFC	Abatacept.t	Abatacept.PValue	Abatacept.FDR	Covid.logFC	Covid.t	Covid.PValue	Covid.FDR
-0.753831	-4.37129	3.93611e-05	0.0267801	0.763989	2.94057	0.0040773	1
-0.434795	-4.20939	7.05978e-05	0.0341285	0.544193	2.61207	0.0103982	1
-0.64769	-4.47107	2.7307e-05	0.0218912	0.608007	2.3842	0.0190193	1
-1.27456	-6.12604	3.88252e-08	0.000713219	0.624933	2.2855	0.0244128	1
-0.59421	-4.19911	7.32387e-05	0.0344973	0.484342	2.07867	0.0402297	1
-0.517866	-4.5997	1.69419e-05	0.0218912	0.470032	1.9585	0.0529806	1
-0.592802	-4.4585	2.86004e-05	0.0218912	0.436634	1.85861	0.0660481	1
-0.945407	-4.61865	1.57824e-05	0.0218912	-0.727654	-1.30524	0.194836	1
-0.577304	-5.70894	2.17737e-07	0.00199991	0.185956	1.27459	0.205432	1
-1.10266	-4.33255	4.53148e-05	0.0269654	-0.635184	-1.13566	0.258841	1
-1.08197	-4.7668	9.02504e-06	0.0217903	-0.702882	-1.08926	0.278684	1
-0.933076	-4.23811	6.37008e-05	0.0325051	-0.473667	-0.885561	0.378001	1
-0.848675	-4.56913	1.89883e-05	0.0218912	-0.32403	-0.551009	0.582869	1
-0.855524	-4.12587	9.4997e-05	0.0415499	-0.176514	-0.274626	0.784176	1
-0.806005	-4.43248	3.14704e-05	0.022235	-0.150582	-0.259372	0.795887	1
Legend
.logFC	Log fold change
.t	Differential expression analysis t value
.PValue	Differential expression analysis P value
.FDR	FDR-corrected p-value
Abatacept.	RA Abatacept treated vs untreated
COVID.	COVID-19 late cohort, severe vs mild

## Sheet: Supplementary Table 11
Supplementary Table 11: Quality control in terms of mapped and unmapped reads using STAR aligner statistcs for each RNAseq sample
Code	Mapped_Reads	Perc_Map	Not_Mapped_Reads	Perc_Not
P1_w0	43100413	0.941298	2751090	0.0567022
P1_w12	56432899	0.941298	3519325	0.0587022
P11_w0	28210313	0.949834	1489935	0.0501657
P11_w12	44016445	0.949711	2330748	0.0502889
P12_w0	43576146	0.952845	2156513	0.0471548
P12_w12	24234127	0.952027	1221170	0.0479731
P14_w0	56641143	0.965114	2047435	0.0348864
P14_w12	47546806	0.946063	2710753	0.0539372
P15_w0	41453022	0.960827	1690037	0.0391729
P15_w12	48512837	0.965011	1758973	0.0349893
P18_w0	49480063	0.961461	1983371	0.0385394
P18_w12	43161512	0.948659	2335860	0.0513405
P2_w0	45871603	0.945764	2630571	0.0542361
P2_w12	40624323	0.95111	2088220	0.0488901
P3_w0	48397097	0.951814	2450122	0.048186
P3_w12	43859712	0.951112	2254424	0.0488879
P31_w0	43379932	0.94495	2527168	0.0550496
P31_w12	42735927	0.936714	2887299	0.0632857
P35_w0	41133107	0.943771	2450688	0.0562293
P35_w12	44487129	0.949545	2363888	0.0504554
P36_w0	40403732	0.944649	2367429	0.0553511
P36_w12	45673913	0.940698	2879313	0.0593022
P37_w0	37454675	0.934582	2621713	0.0654179
P37_w12	54501302	0.954564	2594186	0.0454359
P4_w0	41368593	0.951998	2085911	0.0480022
P4_w12	39600303	0.941194	2474239	0.0588061
P42_w0	39376542	0.951373	2012641	0.0486272
P42_w12	45618301	0.946094	2599200	0.0539057
P43_w0	42271413	0.951388	2159889	0.0486119
P43_w12	37718278	0.95593	1738858	0.0440695
P49_w0	42075344	0.949462	2239567	0.0505375
P49_w12	40154128	0.952161	2017463	0.0478394
P5_w0	41987532	0.951227	2152848	0.0487728
P5_w12	52400218	0.955818	2422143	0.0441817
P50_w0	50985223	0.959864	2131921	0.0401362
P50_w12	53410008	0.947747	2944678	0.0522526
P51_w0	40633663	0.95043	2119273	0.0495702
P51_w12	36942895	0.942074	2271543	0.0579262
P54_w0	41227447	0.951279	2111535	0.0487214
P54_w12	36433852	0.951922	1840135	0.048078
P56_w0	26645208	0.931313	1965172	0.0686874
P56_w12	46379713	0.947229	2583840	0.0527707
P57_w0	40621657	0.951089	2089029	0.0489112
P57_w12	42211484	0.941238	2635287	0.058762
P58_w0	41583805	0.941721	2573463	0.0582795
P58_w12	46812469	0.94943	2493419	0.0505704
P59_w0	42706148	0.944255	2521212	0.0557453
P59_w12	41758304	0.941775	2581714	0.0582254
P6_w0	47393401	0.960472	1950476	0.0395282
P6_w12	51513666	0.950488	2683380	0.0495116
P61_w0	36860516	0.953668	1790808	0.0463324
P61_w12	50571492	0.953973	2439954	0.0460269
P62_w0	38706519	0.957824	1704357	0.0421757
P62_w12	42738269	0.948605	2315556	0.0513953
P65_w0	44122572	0.963673	1663243	0.0363266
P65_w12	41276136	0.954647	1960920	0.0453528
P66_w0	44273601	0.974703	1149055	0.025297
P66_w12	40891300	0.976466	985548	0.0235344
P67_w0	36503516	0.938397	2396338	0.0616028
P67_w12	32563249	0.950965	1679073	0.049035
P68_w0	26800141	0.952062	1349429	0.0479378
P68_w12	38289717	0.937343	2559496	0.0626572
P69_w0	46954092	0.968686	1517860	0.0313142
P69_w12	45205276	0.964722	1653083	0.0352783
P70_w0	50519096	0.946899	2833052	0.053101
P70_w12	47049477	0.940964	2951884	0.0590361
P72_w0	38678162	0.940565	2444115	0.0594353
P72_w12	40292402	0.963716	1517005	0.0362838
P75_w0	38512851	0.957973	1689589	0.042027
P75_w12	45001865	0.965632	1601670	0.034368
P76_w0	47206150	0.948148	2581616	0.0518524
P76_w12	52352641	0.957651	2315110	0.0423487
P77_w0	35918281	0.952449	1793224	0.0475511
P77_w12	27880927	0.951812	1411533	0.0481876
P8_w0	58556825	0.954687	2779356	0.0453135
P8_w12	43436596	0.958893	1862074	0.0411066
